# Supplementary material for: Dataset on the formation of Thioredoxin interacting protein (Txnip) containing redox sensitive high molecular weight nucleoprotein complexes
Source: Data Brief. 2019 Nov 29;28:104893. doi: 10.1016/j.dib.2019.104893 (PMC6926129; doi:10.1016/j.dib.2019.104893)
Supplement: Table 1 — Differential Expression (DE) analysis data showing the up-regulated mRNAs in HEK293 Tet-on cells expressing Txnip compared to control cells. FPKMs: Fragments Per Kilobase of transcript sequence for Millions base-pairs sequenced. q-value: adjusted p-value. [file mmc1.xlsx]

## Sheet: mRNA_Tx_vs_PO.DE_UP
Table 1
Differential Expression (DE) analysis results showing the up-regulated mRNAs in HEK293 Tet-on cells expressing Txnip compared to control cells
transcript ID	gene ID	gene name	gene location	Txnip FPKM	control FPKM	log2 (fold change)	pvalue	qvalue
ENST00000392465	ENSG00000170633	RNF34	chr12:121400040-121581015	6.64916	0	inf	0.00190381	0.0466417
ENST00000399302	ENSG00000060749	QSER1	chr11:32893177-32993316	25.9582	10.903	1.25146	0.00191539	0.0468597
ENST00000286523	ENSG00000156030	ELMSAN1	chr14:73715121-73787258	10.8001	1.53621	2.8136	1.18114e-06	0.000567812
ENST00000389054	ENSG00000131504	DIAPH1	chr5:141515015-141619055	51.4312	15.4228	1.73758	2.38479e-05	0.00449587
ENST00000314138	ENSG00000166441	RPL27A	chr11:8682410-8689872	49.7943	19.7699	1.33268	0.00106846	0.0362854
ENST00000469230	ENSG00000124508	BTN2A2	chr6:26383095-26394874	6.00341	0	inf	0.00196522	0.0474548
ENST00000338965	ENSG00000188211	NCR3LG1	chr11:17351725-17377341	101.43	24.9119	2.02557	7.93969e-08	7.60086e-05
ENST00000392250	ENSG00000178904	DPY19L3	chr19:32390049-32485895	17.2572	5.44405	1.66445	0.000686876	0.0292648
ENST00000357540	ENSG00000155256	ZFYVE27	chr10:97737120-97760907	9.45157	0	inf	0.000549705	0.0263797
ENST00000368850	ENSG00000112394	SLC16A10	chr6:111087502-111231194	6.28463	1.86295	1.75424	0.00114577	0.0375964
ENST00000368858	ENSG00000154473	BUB3	chr10:123154276-123170467	54.9161	15.5915	1.81647	0.00108321	0.0365427
ENST00000341949	ENSG00000178149	DALRD3	chr3:48917787-49023495	8.7773	0	inf	0.00110996	0.0368845
ENST00000295992	ENSG00000163710	PCOLCE2	chr3:142817868-142889203	8.05095	1.50578	2.41865	0.000971287	0.0348022
ENST00000196371	ENSG00000083720	OXCT1	chr5:41730064-41870716	14.2898	2.7945	2.35432	5.66891e-05	0.00746639
ENST00000253686	ENSG00000131368	MRPS25	chr3:14942783-15065335	46.4183	15.9423	1.54183	0.000247578	0.0169389
ENST00000394163	ENSG00000197343	ZNF655	chr7:99546307-99576453	5.24577	0	inf	0.000594717	0.0273589
ENST00000409659	ENSG00000138095	LRPPRC	chr2:43886507-43996005	14.8466	0	inf	0.000719505	0.0300774
ENST00000613854	ENSG00000275714	HIST1H3A	chr6:26020489-26020900	62.8043	10.3524	2.60089	0.000782848	0.0312749
ENST00000462759	ENSG00000117859	OSBPL9	chr1:51577178-51878937	6.90021	0	inf	0.00108261	0.0365427
ENST00000324489	ENSG00000180354	MTURN	chr7:30134809-30162762	3.82974	0	inf	0.000642504	0.0282095
ENST00000336138	ENSG00000130193	THEM6	chr8:142727202-142736927	40.2868	9.52963	2.07982	5.20972e-05	0.00717503
ENST00000589288	ENSG00000074657	ZNF532	chr18:58862599-58986480	8.28667	0.933106	3.15068	7.61468e-06	0.0022412
ENST00000433307	ENSG00000107679	PLEKHA1	chr10:122374695-122442602	9.93343	0	inf	0.000123509	0.011814
ENST00000397359	ENSG00000139880	CDH24	chr14:23047061-23057538	18.6315	2.66552	2.80526	1.09073e-05	0.00268898
ENST00000613459	ENSG00000113716	HMGXB3	chr5:149960736-150053142	27.4547	7.33308	1.90456	4.82719e-05	0.00710386
ENST00000304734	ENSG00000146223	RPL7L1	chr6:42879634-42889925	20.973	6.11487	1.77814	0.000966047	0.0347068
ENST00000419036	ENSG00000033867	SLC4A7	chr3:27372720-27484420	5.36169	0.912265	2.55516	0.000364443	0.0216296
ENST00000389658	ENSG00000101680	LAMA1	chr18:6941743-7117814	17.8947	5.15851	1.79451	4.08063e-05	0.00647251
ENST00000355192	ENSG00000174099	MSRB3	chr12:65278642-65488244	5.8159	0.674115	3.10894	0.000260651	0.0175295
ENST00000228928	ENSG00000111331	OAS3	chr12:112938351-112973249	6.83703	1.3309	2.36097	9.16711e-05	0.0100158
ENST00000428708	ENSG00000175866	BAIAP2	chr17:81035121-81181978	7.74981	0.535153	3.85614	0.000499725	0.0251994
ENST00000342320	ENSG00000168214	RBPJ	chr4:26163454-26435131	9.9389	2.39115	2.05538	0.000447747	0.0240327
ENST00000371097	ENSG00000196233	LCOR	chr10:96832259-96964431	5.29676	0	inf	0.000411014	0.0231282
ENST00000398174	ENSG00000101294	HM13	chr20:31514427-31577923	12.2862	3.13016	1.97273	0.00095406	0.034615
ENST00000406396	ENSG00000119537	KDSR	chr18:63327725-63381629	18.112	6.26355	1.53189	0.00172315	0.0447908
ENST00000611950	ENSG00000240184	PCDHGC3	chr5:141330570-141512981	6.19915	1.0031	2.62761	0.00182327	0.0458903
ENST00000473466	ENSG00000097021	ACOT7	chr1:6264268-6394391	53.3617	9.30323	2.52	0.000367192	0.021748
ENST00000321792	ENSG00000213516	RBMXL1	chr1:88935772-88992960	5.78477	0.777895	2.89461	0.000138641	0.012615
ENST00000286398	ENSG00000136824	SMC2	chr9:104094259-104141417	7.18553	0	inf	8.57724e-05	0.00966471
ENST00000369626	ENSG00000155380	SLC16A1	chr1:112911846-112999496	45.3696	7.2349	2.64868	8.19903e-08	7.60086e-05
ENST00000398452	ENSG00000154839	SKA1	chr18:50374994-50394173	14.2399	1.99943	2.83228	0.00201496	0.0480641
ENST00000377275	ENSG00000165997	ARL5B	chr10:18659404-18681639	29.8316	12.4417	1.26166	0.00190023	0.0466417
ENST00000392350	ENSG00000128699	ORMDL1	chr2:189770322-189877629	9.87481	0	inf	0.000675953	0.0289767
ENST00000397668	ENSG00000095066	HOOK2	chr19:12763002-12778457	6.95128	0	inf	0.000657543	0.0284778
ENST00000540052	ENSG00000085185	BCORL1	chrX:129981106-130058083	5.94713	0	inf	9.61498e-05	0.0103098
ENST00000261168	ENSG00000171681	ATF7IP	chr12:14365631-14502935	9.04864	0	inf	6.59082e-06	0.00204106
ENST00000353196	ENSG00000131473	ACLY	chr17:41866907-41930542	4.76681	0	inf	0.000875473	0.0330959
ENST00000330374	ENSG00000160131	VMA21	chrX:151396565-151409364	21.3338	7.1083	1.58557	0.000921448	0.0340675
ENST00000437600	ENSG00000257923	CUX1	chr7:101815903-102283957	8.17578	0	inf	0.000566089	0.0266853
ENST00000518068	ENSG00000198363	ASPH	chr8:61057157-61714640	5.67025	0.366985	3.94962	0.000849812	0.0326826
ENST00000233741	ENSG00000115392	FANCL	chr2:57907650-58241372	9.00767	0	inf	0.0011618	0.0376708
ENST00000294064	ENSG00000162139	NEU3	chr11:74988133-75018893	10.4853	3.17611	1.72303	0.00124535	0.0389176
ENST00000357206	ENSG00000157077	ZFYVE9	chr1:52142093-52346686	8.8061	1.60377	2.45704	0.000435315	0.02376
ENST00000380045	ENSG00000047634	SCML1	chrX:17737448-17754988	31.1697	4.77994	2.70508	5.92431e-06	0.00196456
ENST00000298999	ENSG00000166024	R3HCC1L	chr10:98134623-98244897	8.34026	1.36225	2.6141	0.000654026	0.028368
ENST00000254521	ENSG00000132196	HSD17B7	chr1:162790722-162812529	15.4382	3.2007	2.27005	0.00162238	0.0437436
ENST00000371226	ENSG00000162600	OMA1	chr1:58467926-58546802	7.13706	0	inf	0.0010969	0.0366778
ENST00000313597	ENSG00000144591	GMPPA	chr2:219498866-219506988	7.26514	0	inf	0.00183856	0.0459636
ENST00000251047	ENSG00000074695	LMAN1	chr18:59327822-59359962	40.4026	15.8171	1.35296	0.000891853	0.0335393
ENST00000345046	ENSG00000185825	BCAP31	chrX:153700496-153724697	178.895	59.9879	1.57637	0.000147722	0.0129118
ENST00000378578	ENSG00000165169	DYNLT3	chrX:37349274-38688913	7.66686	1.13568	2.75508	0.000229215	0.0163891
ENST00000536878	ENSG00000171649	ZIK1	chr19:57583609-57593777	5.96594	0.417618	3.83649	4.47105e-05	0.00679658
ENST00000277874	ENSG00000148680	HTR7	chr10:90740822-90857698	5.05016	0	inf	0.00111354	0.0369609
ENST00000360031	ENSG00000197586	ENTPD6	chr20:25195692-25226729	5.29367	0	inf	0.00172368	0.0447908
ENST00000608933	ENSG00000163644	PPM1K	chr4:88257619-88284769	3.3144	0.420039	2.98015	9.16493e-05	0.0100158
ENST00000514888	ENSG00000128050	PAICS	chr4:56435740-56464579	40.2433	5.75029	2.80704	2.17907e-07	0.000165555
ENST00000273183	ENSG00000144681	STAC	chr3:36380343-36548007	7.1067	0.657763	3.43354	5.05118e-06	0.00172262
ENST00000375645	ENSG00000068650	ATP11A	chr13:112690328-112887168	13.6009	0	inf	1.24304e-06	0.000587774
ENST00000433259	ENSG00000197586	ENTPD6	chr20:25195692-25226729	5.70325	0	inf	0.00162243	0.0437436
ENST00000283365	ENSG00000134769	DTNA	chr18:34493289-34891844	4.34727	0	inf	0.000267175	0.0177847
ENST00000540651	ENSG00000143761	ARF1	chr1:228082659-228099212	18.1109	3.32619	2.44492	0.000571586	0.0267643
ENST00000377768	ENSG00000089006	SNX5	chr20:17941596-17991122	8.04259	1.18566	2.76196	0.0021599	0.0499421
ENST00000615084	ENSG00000132436	FIGNL1	chr7:50444127-50565457	4.38951	0	inf	0.00165631	0.0443177
ENST00000327299	ENSG00000162433	AK4	chr1:65147548-65232145	4.98222	0	inf	0.000140152	0.0126396
ENST00000510979	ENSG00000183474	GTF2H2C	chr5:69560207-69593767	14.2175	2.84747	2.31991	0.000310987	0.0196713
ENST00000381885	ENSG00000168781	PPIP5K1	chr15:43533461-43590253	4.97132	0.0975476	5.67138	0.000303726	0.0193392
ENST00000462460	ENSG00000116584	ARHGEF2	chr1:155946850-156007070	8.12571	1.26245	2.68626	0.000237721	0.0166025
ENST00000393053	ENSG00000120802	TMPO	chr12:98515293-98550379	11.6719	0	inf	0.000421476	0.0232894
ENST00000614891	ENSG00000147676	MAL2	chr8:119165033-119246843	19.4225	5.63934	1.78413	0.00117757	0.0376981
ENST00000418458	ENSG00000163938	GNL3	chr3:52536601-52770949	79.7229	6.77922	3.5558	6.0703e-10	1.59174e-06
ENST00000541996	ENSG00000198492	YTHDF2	chr1:28736620-28769775	29.3401	6.48678	2.1773	0.000118163	0.0115591
ENST00000368797	ENSG00000188690	UROS	chr10:125784979-125823248	11.2741	0	inf	0.0010372	0.0359417
ENST00000368799	ENSG00000143631	FLG	chr1:152189350-152366692	3.33067	0.176635	4.23697	1.4638e-09	3.01585e-06
ENST00000353739	ENSG00000137075	RNF38	chr9:36336395-36401198	3.56186	0	inf	0.000923732	0.0340675
ENST00000229416	ENSG00000001084	GCLC	chr6:53497340-53616970	9.42194	0.718991	3.71198	1.53565e-05	0.00316387
ENST00000306721	ENSG00000144354	CDCA7	chr2:173354819-173368997	6.5074	0.488789	3.7348	0.000111044	0.0111777
ENST00000442819	ENSG00000169045	HNRNPH1	chr5:179614177-179634784	16.1297	0.451073	5.16021	1.03745e-05	0.00268282
ENST00000251607	ENSG00000072756	TRNT1	chr3:3126915-3149023	13.6647	3.56543	1.9383	0.00174958	0.0452194
ENST00000523944	ENSG00000104738	MCM4	chr8:47960184-47978160	41.8561	14.936	1.48665	0.000725487	0.0301791
ENST00000369040	ENSG00000107669	ATE1	chr10:121740420-121951965	3.26643	0	inf	0.00100327	0.0352906
ENST00000393909	ENSG00000115364	MRPL19	chr2:75646782-75710989	13.9882	3.82748	1.86974	0.00147206	0.0419983
ENST00000266754	ENSG00000139354	GAS2L3	chr12:100573682-100624919	10.9063	0	inf	0.000465603	0.0244179
ENST00000368805	ENSG00000009413	REV3L	chr6:111299030-111606278	11.0023	1.16581	3.23839	1.75761e-08	2.53483e-05
ENST00000361036	ENSG00000197858	GPAA1	chr8:144082609-144086216	15.2772	2.63989	2.53283	0.00123147	0.0386934
ENST00000282356	ENSG00000152495	CAMK4	chr5:111223652-111494886	4.21174	1.08547	1.95609	0.000585372	0.0271477
ENST00000261783	ENSG00000081181	ARG2	chr14:67619797-67695814	4.67147	0.54576	3.09754	0.000896464	0.033592
ENST00000227503	ENSG00000168066	SF1	chr11:64764605-64778786	26.8971	0	inf	1.19404e-05	0.0028648
ENST00000410092	ENSG00000134278	SPIRE1	chr18:12446511-12658134	16.7056	3.57528	2.2242	4.14573e-05	0.00649867
ENST00000336984	ENSG00000204310	AGPAT1	chr6:32164582-32178096	13.3411	0	inf	0.000440921	0.0238163
ENST00000619836	ENSG00000175087	PDIK1L	chr1:26111164-26125543	4.42495	0.472585	3.22702	0.000510095	0.0254796
ENST00000368653	ENSG00000148773	MKI67	chr10:128096658-128126385	16.8269	6.40565	1.39335	0.00114724	0.0375964
ENST00000392723	ENSG00000143442	POGZ	chr1:151402723-151459465	13.5725	0	inf	5.07637e-06	0.00172262
ENST00000395719	ENSG00000138757	G3BP2	chr4:75642781-75724525	10.559	2.32331	2.18422	0.00065332	0.028368
ENST00000338244	ENSG00000089057	SLC23A2	chr20:4852355-5010293	13.8592	3.54218	1.96813	7.53303e-05	0.00897863
ENST00000541910	ENSG00000068615	REEP1	chr2:86213992-86338083	3.96633	0	inf	0.000638229	0.0281485
ENST00000394440	ENSG00000115484	CCT4	chr2:61868088-61888804	89.743	31.472	1.51173	0.000351219	0.0211531
ENST00000593035	ENSG00000134779	TPGS2	chr18:36297713-37229885	9.90072	0.500585	4.30585	0.000543185	0.0263429
ENST00000382291	ENSG00000125841	NRSN2	chr20:346781-359660	10.2256	0	inf	0.00032531	0.0202583
ENST00000485050	ENSG00000151576	QTRTD1	chr3:113947900-114088422	8.59214	0.597854	3.84515	1.24866e-05	0.00292411
ENST00000373609	ENSG00000084652	TXLNA	chr1:32179685-32198285	32.1266	4.08649	2.97483	2.40714e-08	3.15598e-05
ENST00000610361	ENSG00000162409	PRKAA2	chr1:56645321-56715335	5.23343	0	inf	4.47702e-05	0.00679658
ENST00000621676	ENSG00000160695	VPS11	chr11:119067691-119081978	8.55001	1.53443	2.47823	0.000723714	0.0301791
ENST00000351293	ENSG00000148660	CAMK2G	chr10:73812500-73874591	8.17505	1.19797	2.77063	0.000250662	0.0170733
ENST00000394308	ENSG00000070669	ASNS	chr7:97852117-97872542	51.3272	13.5982	1.91631	0.000207975	0.0153816
ENST00000458035	ENSG00000213799	ZNF845	chr19:53333748-53354869	4.01711	0	inf	0.00116397	0.0376708
ENST00000399722	ENSG00000101773	RBBP8	chr18:22784364-23026488	11.8029	1.69713	2.79797	0.000111219	0.0111777
ENST00000562803	ENSG00000169957	ZNF768	chr16:30524000-30526821	32.4017	0.178471	7.50423	0.000137718	0.0126015
ENST00000544440	ENSG00000005810	MYCBP2	chr13:77044654-77327044	15.1898	6.24367	1.28264	0.00167748	0.0446228
ENST00000429416	ENSG00000127616	SMARCA4	chr19:10961000-11065395	3.88094	0	inf	0.00062706	0.0279356
ENST00000341307	ENSG00000133318	RTN3	chr11:63681445-63759891	17.6114	2.76081	2.67335	0.000152459	0.0131287
ENST00000613071	ENSG00000180190	TDRP	chr8:489791-545781	8.08437	0	inf	0.000272466	0.0178618
ENST00000531452	ENSG00000167257	RNF214	chr11:117232624-117413268	4.67061	0	inf	0.00170529	0.0447566
ENST00000611208	ENSG00000134108	ARL8B	chr3:5122219-5187329	31.011	0.686005	5.49842	8.27723e-10	1.98957e-06
ENST00000371327	ENSG00000119969	HELLS	chr10:94402503-94613905	40.5548	16.2316	1.32107	0.00158379	0.0433423
ENST00000320578	ENSG00000179331	RAB39A	chr11:107928502-107963482	12.9495	2.29187	2.4983	0.000261326	0.0175295
ENST00000290573	ENSG00000159399	HK2	chr2:74833980-74893359	9.45354	2.92295	1.69343	0.00179427	0.0455581
ENST00000397443	ENSG00000214078	CPNE1	chr20:35626030-35664956	9.31587	0	inf	0.00101558	0.0355935
ENST00000230173	ENSG00000112414	ADGRG6	chr6:142301853-142446266	8.73633	1.35958	2.68386	1.37988e-05	0.00308149
ENST00000607355	ENSG00000272196	HIST2H2AA4	chr1:149842187-149886652	726.119	302.186	1.26477	0.00140843	0.0410578
ENST00000504904	ENSG00000198046	ZNF667	chr19:56439324-56495432	13.3121	1.03703	3.68221	2.08041e-08	2.85749e-05
ENST00000343677	ENSG00000187837	HIST1H1C	chr6:26043226-26123926	213.889	68.5118	1.64244	0.000748163	0.03055
ENST00000483738	ENSG00000120942	UBIAD1	chr1:11273205-11296049	10.2559	2.02406	2.34114	0.00203774	0.0482451
ENST00000328554	ENSG00000215012	C22orf29	chr22:19756702-19854939	7.3619	0	inf	4.81312e-05	0.00710386
ENST00000234961	ENSG00000116329	OPRD1	chr1:28812141-28877336	3.02862	0.719819	2.07296	0.000958639	0.0346661
ENST00000394566	ENSG00000172716	SLFN11	chr17:35350304-35373701	23.0318	4.19893	2.45553	3.79504e-06	0.00140339
ENST00000421317	ENSG00000108094	CUL2	chr10:35008550-35090642	9.66273	1.10605	3.12702	0.000456531	0.0243404
ENST00000452445	ENSG00000184613	NELL2	chr12:44508274-44921848	13.1965	0	inf	7.25897e-05	0.0088345
ENST00000377891	ENSG00000168003	SLC3A2	chr11:62856101-62888875	12.9503	2.07195	2.64393	0.000701252	0.0295683
ENST00000394019	ENSG00000188687	SLC4A5	chr2:74198561-74343414	6.41025	1.49359	2.1016	0.000735794	0.0302939
ENST00000398606	ENSG00000084207	GSTP1	chr11:67583594-67586660	230.484	82.28	1.48605	0.000527867	0.0259826
ENST00000369980	ENSG00000184216	IRAK1	chrX:154010499-154019980	90.9929	28.2566	1.68716	2.77032e-05	0.00501762
ENST00000264436	ENSG00000075340	ADD2	chr2:70656783-70768212	8.74891	2.60375	1.74851	0.000798745	0.0316905
ENST00000539539	ENSG00000060339	CCAR1	chr10:68721011-68792377	5.04051	0	inf	0.00140658	0.0410578
ENST00000313040	ENSG00000131115	ZNF227	chr19:44212527-44305046	4.32418	0	inf	0.00159136	0.043467
ENST00000378757	ENSG00000123240	OPTN	chr10:12896624-13138308	7.97425	1.53915	2.37322	0.000929286	0.034076
ENST00000627934	ENSG00000196313	POM121	chr7:72879364-72951440	20.2608	4.06452	2.31753	1.3829e-05	0.00308149
ENST00000539294	ENSG00000185728	YTHDF3	chr8:63168552-63212786	7.08311	0	inf	0.000130139	0.0122271
ENST00000358432	ENSG00000142627	EPHA2	chr1:16124336-16157329	26.8379	8.40698	1.67461	0.000456471	0.0243404
ENST00000289952	ENSG00000104635	SLC39A14	chr8:22367248-22434129	12.7352	0.917998	3.79419	0.000110816	0.0111777
ENST00000254351	ENSG00000115884	SDC1	chr2:20200796-20225433	13.398	0	inf	5.06348e-05	0.00710458
ENST00000618741	ENSG00000120992	LYPLA1	chr8:54046366-54102017	7.47404	0	inf	0.000604364	0.0274676
ENST00000407971	ENSG00000168385	SEPT2	chr2:241227263-241354027	21.6694	3.06166	2.82327	9.14988e-06	0.00249328
ENST00000617821	ENSG00000114857	NKTR	chr3:42547968-42665854	20.0073	7.44674	1.42585	0.00160009	0.0434884
ENST00000340134	ENSG00000244242	IFITM10	chr11:1732409-1763992	4.80961	0.754732	2.67188	0.000288034	0.0185862
ENST00000334744	ENSG00000186314	PRELID2	chr5:145759018-145835336	3.90761	0.418759	3.2221	0.00146315	0.0418266
ENST00000250056	ENSG00000129195	FAM64A	chr17:6444414-6556494	7.74448	0	inf	0.00183265	0.0459636
ENST00000358572	ENSG00000198498	TMA16	chr4:163494441-163520539	8.2551	1.2672	2.70364	0.000901258	0.033592
ENST00000542167	ENSG00000177192	PUS1	chr12:131929199-131945896	14.6123	1.51392	3.27083	4.24901e-05	0.00655393
ENST00000323851	ENSG00000104419	NDRG1	chr8:133237170-133302022	38.1461	12.8024	1.57512	0.000936518	0.0341936
ENST00000592764	ENSG00000101654	RNMT	chr18:13663346-13764558	6.00765	0	inf	0.000535361	0.0261285
ENST00000372759	ENSG00000084073	ZMPSTE24	chr1:40258106-40294184	39.1927	13.0285	1.58891	0.000602735	0.0274676
ENST00000409573	ENSG00000144161	ZC3H8	chr2:112211524-112255111	3.16158	0.615852	2.35999	0.00096312	0.0346819
ENST00000360620	ENSG00000196411	EPHB4	chr7:100802564-100827521	6.03077	1.06778	2.49772	0.00167496	0.0446228
ENST00000393958	ENSG00000173599	PC	chr11:66848232-66958376	5.25854	0.653928	3.00746	9.05932e-05	0.0100118
ENST00000347300	ENSG00000163913	IFT122	chr3:129430943-129520507	4.30365	0.293274	3.87524	0.000424241	0.0233527
ENST00000527344	ENSG00000172757	CFL1	chr11:65854674-65866440	28.3104	2.65956	3.41207	0.000385594	0.0222059
ENST00000338086	ENSG00000055917	PUM2	chr2:20248690-20352222	8.23514	0	inf	5.29844e-05	0.00717503
ENST00000231061	ENSG00000113140	SPARC	chr5:151661095-151687165	17.3697	2.19038	2.98732	4.66725e-07	0.00029916
ENST00000549596	ENSG00000187109	NAP1L1	chr12:76036586-76085033	40.6674	8.50278	2.25787	0.000154134	0.0131534
ENST00000358701	ENSG00000165661	QSOX2	chr9:136206332-136245841	36.6974	13.8308	1.4078	0.00117198	0.0376981
ENST00000210633	ENSG00000095539	SEMA4G	chr10:100969457-100987515	4.13878	0.604516	2.77535	0.00191711	0.046862
ENST00000355237	ENSG00000197822	OCLN	chr5:69492291-69558104	4.21277	0.629167	2.74326	0.000438462	0.0237813
ENST00000422113	ENSG00000151952	TMEM132D	chr12:129071724-129903666	4.85145	0.265531	4.19146	9.94086e-08	8.43336e-05
ENST00000331380	ENSG00000184260	HIST2H2AC	chr1:149886974-149887364	450.981	103.287	2.12641	4.93664e-05	0.00710458
ENST00000370377	ENSG00000102181	CD99L2	chrX:150766336-150898816	13.0107	3.18787	2.02903	0.000737438	0.0302939
ENST00000400466	ENSG00000141384	TAF4B	chr18:26225935-26391685	3.67603	0	inf	0.00120129	0.0379103
ENST00000518483	ENSG00000174371	EXO1	chr1:241847966-241889939	18.2008	0	inf	5.07702e-05	0.00710458
ENST00000219700	ENSG00000103415	HMOX2	chr16:4461679-4510347	10.226	1.04112	3.29603	0.000375722	0.0219458
ENST00000602133	ENSG00000105409	ATP1A3	chr19:41966581-41997497	5.24483	0.773696	2.76106	0.00175948	0.0452322
ENST00000275607	ENSG00000129103	SUMF2	chr7:56064001-56092996	7.79432	0	inf	0.00187501	0.0464628
ENST00000275605	ENSG00000146733	PSPH	chr7:56011066-56051604	6.58251	0	inf	0.0010397	0.0359417
ENST00000371740	ENSG00000112759	SLC29A1	chr6:44219504-44234151	19.3265	0	inf	7.5227e-05	0.00897863
ENST00000563119	ENSG00000178761	FAM219B	chr15:74890004-74907121	5.41833	0	inf	0.00188117	0.0465754
ENST00000449277	ENSG00000068305	MEF2A	chr15:99565416-99717824	4.80839	0	inf	0.000438335	0.0237813
ENST00000368876	ENSG00000123505	AMD1	chr6:110609977-110895713	23.9252	4.0643	2.55745	2.48877e-05	0.00460168
ENST00000375643	ENSG00000196305	IARS	chr9:92210206-92293756	50.5239	19.7539	1.35483	0.00105072	0.0361125
ENST00000520728	ENSG00000164951	PDP1	chr8:93916854-93926066	4.46205	0	inf	0.0021543	0.0498706
ENST00000310826	ENSG00000173276	ZBTB21	chr21:41986830-42024866	5.33303	0.753956	2.8224	0.000119021	0.0115591
ENST00000340370	ENSG00000116641	DOCK7	chr1:62454727-62688368	5.73659	0.696606	3.04178	3.98363e-05	0.00638354
ENST00000557597	ENSG00000133961	NUMB	chr14:73275106-73458617	4.65136	0	inf	0.00115105	0.0376427
ENST00000332127	ENSG00000058673	ZC3H11A	chr1:203795653-203854124	10.0869	0	inf	4.32537e-05	0.00663623
ENST00000341333	ENSG00000164081	TEX264	chr3:51541579-51704323	19.3177	0	inf	0.000373149	0.0219458
ENST00000297578	ENSG00000164933	SLC25A32	chr8:103398634-103443453	10.7783	2.7162	1.98847	0.00134034	0.0404019
ENST00000320585	ENSG00000110172	CHORDC1	chr11:90201159-90223364	54.9362	13.3128	2.04495	2.03774e-05	0.00391843
ENST00000359191	ENSG00000196235	SUPT5H	chr19:39436155-39476670	36.2802	12.7219	1.51187	0.00117592	0.0376981
ENST00000545279	ENSG00000113658	SMAD5	chr5:136129506-136182734	31.0782	9.38955	1.72678	5.46831e-05	0.00730222
ENST00000373241	ENSG00000079332	SAR1A	chr10:70147288-70170523	68.953	22.0417	1.64538	0.000139596	0.0126396
ENST00000454859	ENSG00000093144	ECHDC1	chr6:127288709-127343609	7.31774	0	inf	0.000829168	0.0324072
ENST00000529230	ENSG00000175216	CKAP5	chr11:46743047-46846308	17.3246	6.16126	1.49152	0.00163288	0.0438944
ENST00000427721	ENSG00000250644	RP11-295K3.1	chr11:1732409-1763992	13.9953	1.37624	3.34615	0.0017576	0.0452241
ENST00000378623	ENSG00000134569	LRP4	chr11:46846411-46918642	22.7646	9.13869	1.31673	0.0016233	0.0437436
ENST00000440309	ENSG00000163482	STK36	chr2:218663863-218702715	3.2287	0	inf	0.00102208	0.0357346
ENST00000393370	ENSG00000119383	PPP2R4	chr9:129110949-129148946	6.70088	0	inf	0.000986685	0.0349587
ENST00000369604	ENSG00000116793	PHTF1	chr1:113697201-113759476	3.85807	0	inf	0.00200702	0.0480274
ENST00000313005	ENSG00000186318	BACE1	chr11:117232624-117413268	17.703	4.9051	1.85164	0.000162189	0.0136205
ENST00000360540	ENSG00000168300	PCMTD1	chr8:51817574-51899186	7.55646	0.0942972	6.32435	0.000913274	0.0339465
ENST00000544431	ENSG00000168813	ZNF507	chr19:32345593-32387667	6.89444	0.872543	2.98214	4.79874e-05	0.00710386
ENST00000625761	ENSG00000104856	RELB	chr19:45001429-45038198	8.06696	0	inf	0.000417368	0.0232894
ENST00000265113	ENSG00000079215	SLC1A3	chr5:36606354-36688334	14.5892	2.30115	2.66448	1.25707e-05	0.00292411
ENST00000335512	ENSG00000160191	PDE9A	chr21:42653749-42775509	4.72365	0	inf	0.00172102	0.0447908
ENST00000382330	ENSG00000114867	EIF4G1	chr3:184135263-184684758	5.46013	0.608127	3.16649	0.000189793	0.0144851
ENST00000532437	ENSG00000149115	TNKS1BP1	chr11:57299641-57324927	4.4028	0	inf	0.000471174	0.0245149
ENST00000431504	ENSG00000146757	ZNF92	chr7:65373798-65401135	5.58498	0.267665	4.38305	0.000652056	0.028368
ENST00000433627	ENSG00000257103	LSM14A	chr19:34172524-34229515	8.32299	0.55672	3.90208	5.06361e-05	0.00710458
ENST00000310653	ENSG00000175582	RAB6A	chr11:73675637-73761137	7.91155	0	inf	0.000344019	0.0208903
ENST00000535029	ENSG00000119979	FAM45A	chr10:119104098-119137703	9.52681	1.20128	2.98742	0.00032672	0.0202665
ENST00000393929	ENSG00000113328	CCNG1	chr5:163437568-163445016	6.12209	0	inf	0.00206041	0.0485148
ENST00000344862	ENSG00000129317	PUS7L	chr12:43718992-43758817	4.93521	1.47927	1.73822	0.00116398	0.0376708
ENST00000368097	ENSG00000158710	TAGLN2	chr1:159918106-159925732	76.021	27.6647	1.45835	0.00195015	0.0473087
ENST00000375940	ENSG00000120539	MASTL	chr10:27110111-27186924	15.6089	4.2391	1.88054	0.0017713	0.0453559
ENST00000394894	ENSG00000112984	KIF20A	chr5:138139765-138213343	11.4335	2.50641	2.18957	0.000899808	0.033592
ENST00000369682	ENSG00000130827	PLXNA3	chrX:154458280-154479257	21.4019	7.19002	1.57367	0.000123691	0.011814
ENST00000618918	ENSG00000132640	BTBD3	chr20:11890722-11926609	5.9099	0.395943	3.89977	7.45958e-05	0.00897863
ENST00000360321	ENSG00000196476	C20orf96	chr20:270862-290778	5.36398	0	inf	0.00189866	0.0466417
ENST00000570200	ENSG00000168488	ATXN2L	chr16:28823047-28837237	9.83293	0	inf	0.000166868	0.0137126
ENST00000422285	ENSG00000131828	PDHA1	chrX:19343892-19515261	10.1646	1.94712	2.38414	0.000567484	0.0266853
ENST00000359280	ENSG00000143537	ADAM15	chr1:155051285-155062775	4.49487	0.276992	4.02036	0.0017918	0.0455581
ENST00000611732	ENSG00000118707	TGIF2	chr20:36573487-36646216	10.9339	0	inf	0.000157605	0.0133313
ENST00000393033	ENSG00000123159	GIPC1	chr19:14477759-14496149	33.5707	3.49429	3.26413	2.47977e-06	0.00100742
ENST00000392789	ENSG00000109929	SC5D	chr11:121292452-121308694	23.8373	6.74363	1.82162	0.00201324	0.0480641
ENST00000372190	ENSG00000107263	RAPGEF1	chr9:131576769-131740074	11.9874	0	inf	1.20178e-05	0.0028648
ENST00000512305	ENSG00000039560	RAI14	chr5:34656236-34832627	37.9898	3.45698	3.45803	0.00135111	0.0404267
ENST00000450251	ENSG00000145390	USP53	chr4:119212635-119295517	7.12021	0.716987	3.3119	9.15315e-06	0.00249328
ENST00000478253	ENSG00000163686	ABHD6	chr3:58237505-58294734	4.00914	0	inf	0.00161438	0.0436821
ENST00000527759	ENSG00000029363	BCLAF1	chr6:136256862-136289851	4.41494	0	inf	0.00112972	0.0372834
ENST00000266027	ENSG00000114353	GNAI2	chr3:50226291-50259355	8.02054	0	inf	0.00106603	0.0362854
ENST00000340934	ENSG00000162819	BROX	chr1:222712552-222735196	9.38299	0.288453	5.02364	7.98731e-07	0.000434691
ENST00000265044	ENSG00000114850	SSR3	chr3:156540139-156555184	42.0385	12.8142	1.71397	0.000173918	0.0139343
ENST00000483465	ENSG00000068885	IFT80	chr3:160256985-160485773	10.0182	0	inf	7.3689e-05	0.00893061
ENST00000368006	ENSG00000158796	DEDD	chr1:161100555-161132688	6.42719	0	inf	0.00120082	0.0379103
ENST00000359042	ENSG00000141219	C17orf80	chr17:73164976-73262352	9.55656	0	inf	0.000168104	0.013775
ENST00000358314	ENSG00000134283	PPHLN1	chr12:42238446-42590355	10.0009	0	inf	0.00136809	0.0406397
ENST00000253363	ENSG00000131051	RBM39	chr20:35703609-35742312	40.357	10.5816	1.93127	0.000294171	0.0188139
ENST00000340381	ENSG00000188807	TMEM201	chr1:9588921-9614873	63.4076	17.1127	1.88959	9.65651e-06	0.00260311
ENST00000424459	ENSG00000062194	GPBP1	chr5:57173947-57264679	16.3993	4.25401	1.94674	0.000463182	0.0244179
ENST00000536981	ENSG00000168003	SLC3A2	chr11:62856101-62888875	117.747	28.2089	2.06146	1.82163e-05	0.00364882
ENST00000370995	ENSG00000142864	SERBP1	chr1:67407809-67430415	37.3927	12.3019	1.60388	0.000840528	0.032638
ENST00000402673	ENSG00000152700	SAR1B	chr5:134601143-134727823	24.5174	8.19692	1.58065	0.00034654	0.0209991
ENST00000257879	ENSG00000135424	ITGA7	chr12:55681545-55712411	4.71685	0.509287	3.21127	0.000693231	0.029362
ENST00000261413	ENSG00000113048	MRPS27	chr5:72219408-72320261	15.8438	0.67248	4.55829	2.98453e-06	0.0011624
ENST00000373850	ENSG00000119397	CNTRL	chr9:121074862-121177610	3.96773	0.49321	3.00804	0.000447668	0.0240327
ENST00000356458	ENSG00000214595	EML6	chr2:54724541-54972018	8.15379	2.36761	1.78404	0.000648063	0.0283128
ENST00000542507	ENSG00000198492	YTHDF2	chr1:28736620-28769775	13.3907	0	inf	0.000188375	0.0144851
ENST00000395734	ENSG00000047849	MAP4	chr3:47850689-48089272	15.5402	3.79199	2.03498	0.000191156	0.0144851
ENST00000424086	ENSG00000144120	TMEM177	chr2:119679166-119686507	9.40087	0	inf	0.00084133	0.032638
ENST00000453091	ENSG00000080345	RIF1	chr2:151409882-151482172	4.18286	0	inf	0.000211914	0.015593
ENST00000566454	ENSG00000103064	SLC7A6	chr16:68264515-68310951	5.73139	0	inf	0.000116462	0.011465
ENST00000402198	ENSG00000168137	SETD5	chr3:9397718-9479240	17.893	0.0325035	9.10458	0.000111209	0.0111777
ENST00000612452	ENSG00000169083	AR	chrX:67544031-67730619	3.13899	0	inf	0.000114896	0.0113495
ENST00000279147	ENSG00000149716	ORAOV1	chr11:69641086-69675416	10.6648	1.27505	3.06423	0.000195215	0.0146396
ENST00000425382	ENSG00000164181	ELOVL7	chr5:60751790-60844389	14.124	2.64288	2.41796	8.9591e-05	0.00993909
ENST00000294543	ENSG00000162542	TMCO4	chr1:19682212-19799917	7.12441	1.33948	2.4111	0.000448259	0.0240327
ENST00000376057	ENSG00000162493	PDPN	chr1:13583464-13617957	8.87789	0	inf	0.000472551	0.0245148
ENST00000373664	ENSG00000080839	RBL1	chr20:36996348-37095995	9.59479	2.02343	2.24545	0.000127342	0.0120035
ENST00000372538	ENSG00000165644	COMTD1	chr10:75233968-75236011	21.2473	3.29673	2.68817	0.000234537	0.0165399
ENST00000396865	ENSG00000177058	SLC38A9	chr5:55625844-55712726	5.83208	0.672474	3.11646	0.000271821	0.0178618
ENST00000374026	ENSG00000196821	C6orf106	chr6:34587287-34697470	5.07794	0	inf	0.000685227	0.0292377
ENST00000451882	ENSG00000226742	HSBP1L1	chr18:79964560-80033949	60.0953	14.8699	2.01486	0.000872956	0.033044
ENST00000613205	ENSG00000137497	NUMA1	chr11:71998540-72112780	4.49681	0	inf	0.00136001	0.0405339
ENST00000520301	ENSG00000198939	ZFP2	chr5:178895893-178933212	5.41526	0	inf	0.00207633	0.0486908
ENST00000519148	ENSG00000184428	TOP1MT	chr8:143304383-143359977	6.75014	0	inf	0.00169966	0.0447376
ENST00000263398	ENSG00000026508	CD44	chr11:35138869-35232402	10.1546	1.61955	2.64847	2.02482e-05	0.00391843
ENST00000427103	ENSG00000162676	GFI1	chr1:92474761-92486876	7.20271	0.620716	3.53654	0.00036159	0.021549
ENST00000379068	ENSG00000101868	POLA1	chrX:24693918-24996986	45.3039	16.3607	1.4694	0.000343217	0.0208903
ENST00000356448	ENSG00000114790	ARHGEF26	chr3:154026478-154257827	5.23391	1.06968	2.29072	0.00156194	0.0432336
ENST00000381607	ENSG00000015171	ZMYND11	chr10:134464-254637	6.55929	0	inf	0.000325886	0.0202583
ENST00000361392	ENSG00000126091	ST3GAL3	chr1:43707532-43931165	4.18489	0	inf	0.00148205	0.0421997
ENST00000286448	ENSG00000124333	VAMP7	chrX:155881292-155943769	16.1153	4.34175	1.89208	0.00160002	0.0434884
ENST00000355725	ENSG00000125676	THOC2	chrX:123600560-123733056	16.6263	3.93298	2.07978	0.000208759	0.0154001
ENST00000515314	ENSG00000103018	CYB5B	chr16:69424524-69466266	10.6029	0	inf	0.00133208	0.0403869
ENST00000469640	ENSG00000196730	DAPK1	chr9:87497227-87708633	7.51488	1.90443	1.98039	0.00137997	0.0408244
ENST00000448232	ENSG00000151718	WWC2	chr4:183099292-183320777	7.17776	1.26534	2.50401	0.000201767	0.0149994
ENST00000337815	ENSG00000179195	ZNF664	chr12:123973122-124316024	33.7966	12.0422	1.48878	0.00116627	0.0376708
ENST00000361150	ENSG00000198836	OPA1	chr3:193593143-193697823	4.06726	0.7468	2.44526	0.00149038	0.0423117
ENST00000306052	ENSG00000157193	LRP8	chr1:53226891-53328054	11.1747	3.04184	1.87722	0.000267748	0.0177847
ENST00000622134	ENSG00000188517	COL25A1	chr4:108810720-109302657	3.39116	0	inf	0.00094787	0.0345207
ENST00000257934	ENSG00000135476	ESPL1	chr12:53268298-53293643	22.7901	8.67191	1.39399	0.00211305	0.0493612
ENST00000281394	ENSG00000162869	PPP1R21	chr2:48440768-48515391	5.12235	0	inf	0.000816732	0.0321389
ENST00000314759	ENSG00000165480	SKA3	chr13:21153594-21176602	12.5945	3.20812	1.97299	0.00156787	0.0432336
ENST00000401753	ENSG00000134318	ROCK2	chr2:11179760-11344585	6.02678	0.377022	3.99867	0.000103304	0.0107041
ENST00000487519	ENSG00000108064	TFAM	chr10:58385021-58399221	22.6014	8.06913	1.48593	0.00132581	0.0402968
ENST00000281405	ENSG00000118965	WDR35	chr2:19910259-19990131	9.9505	3.0183	1.72104	0.00115685	0.0376708
ENST00000431879	ENSG00000187109	NAP1L1	chr12:76036586-76085033	19.4315	1.37313	3.82285	1.08418e-05	0.00268898
ENST00000512733	ENSG00000163291	PAQR3	chr4:78776377-78939438	11.2403	3.35145	1.74582	0.000229552	0.0163891
ENST00000288943	ENSG00000158050	DUSP2	chr2:96143165-96145440	16.47	2.6813	2.61883	9.09979e-05	0.0100158
ENST00000227266	ENSG00000109861	CTSC	chr11:88293591-88337787	12.0605	2.46781	2.28898	0.000982888	0.0349587
ENST00000353801	ENSG00000096384	HSP90AB1	chr6:44246165-44253888	7.20201	0	inf	0.00159357	0.0434863
ENST00000378000	ENSG00000165983	PTER	chr10:16436942-16522005	3.88019	0	inf	0.000974993	0.0348917
ENST00000465259	ENSG00000071794	HLTF	chr3:149030126-149086554	10.3977	2.64723	1.97372	0.000872904	0.033044
ENST00000633080	ENSG00000147251	DOCK11	chrX:118495897-118686163	3.23991	0.185031	4.13012	0.000140664	0.0126396
ENST00000442253	ENSG00000170915	PAQR8	chr6:52361420-52407777	3.0495	0.653101	2.2232	0.00198019	0.0476821
ENST00000295408	ENSG00000153208	MERTK	chr2:111898478-112029561	8.55315	2.10785	2.02069	0.00210483	0.0492789
ENST00000394083	ENSG00000165219	GAPVD1	chr9:125261809-125367207	3.91437	0	inf	0.0010846	0.036547
ENST00000614179	ENSG00000197863	ZNF790	chr19:36797517-36916291	5.587	0	inf	0.000959073	0.0346661
ENST00000457734	ENSG00000120756	PLS1	chr3:142596386-142713664	5.12648	0.838343	2.61236	0.000701804	0.0295683
ENST00000368404	ENSG00000169241	SLC50A1	chr1:155135343-155138857	9.52343	0	inf	0.00104122	0.0359417
ENST00000369750	ENSG00000146242	TPBG	chr6:82363205-82370828	3.21903	0.549651	2.55004	0.00103824	0.0359417
ENST00000429285	ENSG00000196498	NCOR2	chr12:124324414-124567464	9.56905	0.747885	3.67749	1.05033e-07	8.6559e-05
ENST00000337540	ENSG00000155256	ZFYVE27	chr10:97737120-97760907	13.0694	0	inf	0.00017315	0.0139148
ENST00000426954	ENSG00000105136	ZNF419	chr19:57487710-57496097	6.47003	0	inf	0.00157617	0.0432882
ENST00000331491	ENSG00000183598	HIST2H3D	chr1:149813270-149813681	158.901	32.3648	2.29563	0.000267732	0.0177847
ENST00000541124	ENSG00000131467	PSME3	chr17:42798791-42843758	7.04455	0	inf	0.000633555	0.0280711
ENST00000374384	ENSG00000101019	UQCC1	chr20:35302565-35412141	10.2248	0	inf	0.000490115	0.025067
ENST00000396253	ENSG00000110756	HPS5	chr11:18278667-18322198	3.07827	0	inf	0.00162695	0.043776
ENST00000504131	ENSG00000109572	CLCN3	chr4:169612632-169723673	5.14214	0.764129	2.75048	0.000317286	0.0199386
ENST00000399451	ENSG00000206560	ANKRD28	chr3:15667235-15859771	13.8828	4.54375	1.61134	0.00122599	0.0385633
ENST00000399455	ENSG00000170242	USP47	chr11:11841422-11959323	4.46381	0	inf	0.000195404	0.0146396
ENST00000264028	ENSG00000095139	ARCN1	chr11:118436489-118603033	17.307	3.34982	2.3692	5.56406e-05	0.00739585
ENST00000454703	ENSG00000151726	ACSL1	chr4:184755594-184826818	4.44143	0	inf	0.0014257	0.0413294
ENST00000458705	ENSG00000189180	ZNF33A	chr10:38010649-38065088	7.78599	1.79518	2.11675	0.00058784	0.0272161
ENST00000245552	ENSG00000125458	NT5C	chr17:75109951-75131795	15.6761	0	inf	0.00151278	0.0426119
ENST00000423823	ENSG00000089335	ZNF302	chr19:34677638-34686397	8.0096	0	inf	0.000409381	0.0231282
ENST00000539276	ENSG00000174437	ATP2A2	chr12:110280755-110351090	79.6523	34.2254	1.21865	0.0018847	0.0465828
ENST00000508855	ENSG00000134480	CCNH	chr5:87393416-87413019	6.70239	1.238	2.43667	0.000843717	0.032638
ENST00000351487	ENSG00000169062	UPF3A	chr13:114281583-114305817	9.43508	0.238621	5.30524	0.00058542	0.0271477
ENST00000540028	ENSG00000160613	PCSK7	chr11:117199320-117232525	4.20365	0	inf	0.00200808	0.0480274
ENST00000511367	ENSG00000113360	DROSHA	chr5:31400496-31532196	3.55279	0	inf	0.00106252	0.0362854
ENST00000399959	ENSG00000215301	DDX3X	chrX:41333347-41364472	19.5026	0.0597139	8.35138	3.31549e-05	0.00568118
ENST00000512944	ENSG00000180104	EXOC3	chr5:443157-473098	8.22968	0	inf	0.000690954	0.0293306
ENST00000299106	ENSG00000166086	JAM3	chr11:134068924-134152001	58.5323	24.6142	1.24975	0.0020329	0.0482212
ENST00000355216	ENSG00000139445	FOXN4	chr12:109277978-109309220	4.32869	0.52551	3.04214	0.000845257	0.032638
ENST00000228843	ENSG00000111247	RAD51AP1	chr12:4538889-4560048	9.30625	0	inf	0.000676097	0.0289767
ENST00000341394	ENSG00000135387	CAPRIN1	chr11:34051682-34101156	42.5786	15.0618	1.49924	0.000677741	0.0290041
ENST00000435030	ENSG00000168280	KIF5C	chr2:148866469-149026759	17.1636	5.82536	1.55893	0.000767692	0.031013
ENST00000240093	ENSG00000104290	FZD3	chr8:28494204-28574268	8.06091	1.29187	2.64149	7.73002e-07	0.000428778
ENST00000544944	ENSG00000104859	CLASRP	chr19:45039039-45070956	5.87697	0.668628	3.1358	0.00137149	0.0406987
ENST00000361189	ENSG00000198961	PJA2	chr5:109334708-109409994	8.78773	1.01692	3.11129	1.86169e-05	0.00370334
ENST00000244221	ENSG00000124374	PAIP2B	chr2:71182738-71227083	7.21833	1.66381	2.11718	0.000255733	0.0173154
ENST00000312234	ENSG00000175376	EIF1AD	chr11:65996544-66004149	14.3487	0	inf	6.33638e-05	0.00798107
ENST00000454838	ENSG00000177830	CHID1	chr11:867859-915058	13.7976	1.52166	3.1807	1.35239e-05	0.00307152
ENST00000578552	ENSG00000169727	GPS1	chr17:82047901-82057470	13.9943	0	inf	0.000579085	0.0269841
ENST00000369893	ENSG00000156398	SFXN2	chr10:102714537-102743492	8.21117	1.40584	2.54615	1.07783e-05	0.00268898
ENST00000344275	ENSG00000150967	ABCB9	chr12:122920950-122982913	5.43768	0	inf	0.00145834	0.0417718
ENST00000370536	ENSG00000134595	SOX3	chrX:140502986-140505503	7.49262	0	inf	0.000383268	0.0221543
ENST00000273963	ENSG00000145332	KLHL8	chr4:87160102-87220608	5.4912	0.903152	2.60408	0.000323761	0.0202133
ENST00000368074	ENSG00000132716	DCAF8	chr1:160215714-160285146	12.1622	2.30025	2.40254	0.000191835	0.0144851
ENST00000357582	ENSG00000142733	MAP3K6	chr1:27355183-27366892	6.93457	1.52073	2.18904	0.00175637	0.0452241
ENST00000369301	ENSG00000196865	NHLRC2	chr10:113854660-113917194	8.88118	2.29266	1.95373	7.50308e-05	0.00897863
ENST00000355527	ENSG00000172893	DHCR7	chr11:71428192-71452868	36.3115	10.0045	1.85978	0.000230825	0.0163988
ENST00000288167	ENSG00000056736	IL17RB	chr3:53846579-53865800	14.1965	1.42966	3.31179	3.47917e-06	0.00130329
ENST00000263630	ENSG00000115355	CCDC88A	chr2:55282349-55419921	12.9741	1.64249	2.98168	7.14045e-08	7.17061e-05
ENST00000434415	ENSG00000204946	ZNF783	chr7:149262170-149284991	10.6938	3.13762	1.76904	0.00160663	0.0435134
ENST00000483209	ENSG00000121578	B4GALT4	chr3:119211731-119290666	5.01924	0	inf	0.00177051	0.0453559
ENST00000545193	ENSG00000132463	GRSF1	chr4:70815781-70839945	10.9084	1.62134	2.75018	0.000420946	0.0232894
ENST00000243878	ENSG00000124074	ENKD1	chr16:67662944-67666764	8.7782	1.29685	2.75891	0.00155024	0.043184
ENST00000439211	ENSG00000228716	DHFR	chr5:80626227-80876460	40.2114	13.6778	1.55577	0.000497694	0.0251409
ENST00000409618	ENSG00000198925	ATG9A	chr2:219219379-219229717	15.7653	2.85457	2.46541	4.66038e-05	0.00700125
ENST00000323929	ENSG00000020922	MRE11A	chr11:94415577-94499583	14.1065	4.83317	1.54532	0.00174235	0.0451944
ENST00000391956	ENSG00000167384	ZNF180	chr19:44474427-44500523	7.37627	1.25869	2.55096	0.00138374	0.0408329
ENST00000361690	ENSG00000096063	SRPK1	chr6:35832965-35921342	19.8523	1.31543	3.9157	3.69952e-08	4.50161e-05
ENST00000267842	ENSG00000140284	SLC27A2	chr15:49858238-50236395	12.0825	1.10329	3.45303	3.92852e-05	0.00633041
ENST00000361346	ENSG00000198815	FOXJ3	chr1:42176538-42335877	12.983	3.94576	1.71825	0.00193257	0.0471599
ENST00000593925	ENSG00000083812	ZNF324	chr19:58467044-58481230	10.069	1.79045	2.49152	0.00166997	0.0446006
ENST00000274255	ENSG00000145604	SKP2	chr5:36151988-36184319	4.81524	0	inf	0.0011643	0.0376708
ENST00000344962	ENSG00000188732	FAM221A	chr7:23680129-23702650	7.82934	0.813402	3.26685	0.00170358	0.0447523
ENST00000302060	ENSG00000170464	DNAJC18	chr5:139410202-139444491	8.20575	2.0605	1.99364	0.000891638	0.0335393
ENST00000282120	ENSG00000152291	TGOLN2	chr2:85318019-85328425	3.7732	0	inf	0.000681719	0.0291311
ENST00000378295	ENSG00000078900	TP73	chr1:3630766-3747336	12.6938	0.268017	5.56566	3.95026e-09	6.70243e-06
ENST00000394434	ENSG00000133706	LARS	chr5:146084385-146182660	28.2078	10.1213	1.4787	0.00157961	0.0432882
ENST00000372997	ENSG00000166321	NUDT13	chr10:73110374-73168095	6.28911	0	inf	0.000961228	0.0346819
ENST00000393760	ENSG00000171307	ZDHHC16	chr10:97446130-97457370	7.0193	0	inf	0.00141689	0.041195
ENST00000277570	ENSG00000148426	PROSER2	chr10:11823397-11894700	9.72366	1.92327	2.33794	0.000766206	0.0309964
ENST00000366630	ENSG00000116991	SIPA1L2	chr1:232397964-232561558	16.2765	5.3724	1.59916	0.00114833	0.0375964
ENST00000534791	ENSG00000178719	GRINA	chr8:143977152-144047085	12.4861	1.44904	3.10715	0.00153734	0.0430136
ENST00000391854	ENSG00000168243	GNG4	chr1:235547686-235650754	8.58524	2.46694	1.79914	0.00175299	0.0452241
ENST00000350997	ENSG00000149485	FADS1	chr11:61788962-61867354	74.9579	22.2168	1.75443	1.11007e-05	0.00271345
ENST00000273064	ENSG00000144580	RQCD1	chr2:218568579-218597080	4.07362	0.360236	3.4993	0.000754964	0.0306707
ENST00000370016	ENSG00000089820	ARHGAP4	chrX:153907366-153928419	3.54743	0	inf	0.00141063	0.0410578
ENST00000528080	ENSG00000166471	TMEM41B	chr11:9280656-9314780	20.7772	6.90743	1.58878	0.00171016	0.0447622
ENST00000545681	ENSG00000185651	UBE2L3	chr22:21545356-21624034	7.3318	0	inf	0.000603201	0.0274676
ENST00000475243	ENSG00000124164	VAPB	chr20:58389121-58451101	18.1457	6.78486	1.41924	0.00130356	0.0398786
ENST00000411419	ENSG00000175029	CTBP2	chr10:124917142-125161061	12.8051	0	inf	0.000519917	0.0258491
ENST00000487903	ENSG00000068650	ATP11A	chr13:112690328-112887168	14.8557	0	inf	8.69016e-07	0.0004495
ENST00000606514	ENSG00000189007	ADAT2	chr6:143422831-143450673	6.5096	1.55041	2.06992	0.000546312	0.0263797
ENST00000393110	ENSG00000115107	STEAP3	chr2:119223830-119265652	21.3426	6.65915	1.68033	0.000701757	0.0295683
ENST00000616146	ENSG00000197045	GMFB	chr14:54474483-54489196	3.50693	0.336045	3.38348	0.000898886	0.033592
ENST00000311337	ENSG00000113552	GNPDA1	chr5:141991748-142013041	11.4907	1.01708	3.49796	0.000109026	0.0111515
ENST00000525815	ENSG00000110660	SLC35F2	chr11:107790990-107928293	46.9623	17.3396	1.43743	0.00109993	0.0366778
ENST00000530173	ENSG00000141279	NPEPPS	chr17:47522941-47649420	10.4135	1.9472	2.41898	0.00134315	0.0404223
ENST00000447266	ENSG00000112701	SENP6	chr6:75601508-75718278	6.80905	1.21598	2.48533	0.000178304	0.013962
ENST00000370228	ENSG00000107815	C10orf2	chr10:100988025-100994401	16.2949	2.42516	2.74827	3.61356e-05	0.0060288
ENST00000449592	ENSG00000188735	TMEM120B	chr12:121712794-121802945	9.57765	2.59297	1.88506	0.000456234	0.0243404
ENST00000393256	ENSG00000153094	BCL2L11	chr2:111119377-111168447	15.7454	1.53137	3.36203	2.48323e-07	0.000176448
ENST00000348367	ENSG00000119927	GPAM	chr10:112149863-112183763	4.55032	1.03931	2.13034	0.000820647	0.0322051
ENST00000396027	ENSG00000152422	XRCC4	chr5:83077497-83353787	10.1596	0	inf	0.000642547	0.0282095
ENST00000316097	ENSG00000227500	SCAMP4	chr19:1905213-1926013	10.9286	0	inf	0.000306877	0.0194968
ENST00000491606	ENSG00000016864	GLT8D1	chr3:52536601-52770949	10.3056	1.36365	2.91789	0.00167937	0.0446228
ENST00000409868	ENSG00000204843	DCTN1	chr2:74361153-74392087	7.42879	0	inf	0.000272472	0.0178618
ENST00000309190	ENSG00000153113	CAST	chr5:96529820-96808100	7.62604	0	inf	0.000214572	0.0157277
ENST00000358227	ENSG00000137038	TMEM261	chr9:7796489-7800067	3.4536	0.582098	2.56877	0.00206361	0.0485504
ENST00000432900	ENSG00000189180	ZNF33A	chr10:38010649-38065088	3.95577	0.261168	3.92091	0.000523346	0.0259371
ENST00000612484	ENSG00000086758	HUWE1	chrX:53532095-53686729	7.5787	1.98926	1.92972	0.000153993	0.0131534
ENST00000626478	ENSG00000120318	ARAP3	chr5:141653400-141682221	4.16981	0	inf	0.000691471	0.0293306
ENST00000380009	ENSG00000164291	ARSK	chr5:95555073-95605064	5.56457	1.26537	2.13671	0.00185781	0.0461436
ENST00000317368	ENSG00000100280	AP1B1	chr22:29327681-29423179	3.86924	0	inf	0.00212995	0.0495131
ENST00000423811	ENSG00000155256	ZFYVE27	chr10:97737120-97760907	4.75312	0	inf	0.00181832	0.0458459
ENST00000326197	ENSG00000010803	SCMH1	chr1:41014589-41242116	4.80399	0	inf	0.00118619	0.0378479
ENST00000615843	ENSG00000021574	SPAST	chr2:32063610-32157637	3.20017	0	inf	0.00119368	0.0379103
ENST00000217159	ENSG00000101187	SLCO4A1	chr20:62642444-62672295	10.9841	0	inf	0.000186484	0.0144595
ENST00000448611	ENSG00000160789	LMNA	chr1:156082577-156140089	8.94679	0	inf	0.00106529	0.0362854
ENST00000580077	ENSG00000263956	NBPF11	chr1:148102045-148152322	5.48043	0	inf	0.000279206	0.0181792
ENST00000266712	ENSG00000139324	TMTC3	chr12:88142295-88199887	23.3797	9.43162	1.30968	0.00202474	0.0481463
ENST00000370939	ENSG00000112146	FBXO9	chr6:53001278-53100873	12.6932	1.19413	3.41003	0.000532385	0.0261086
ENST00000436609	ENSG00000101901	ALG13	chrX:111681117-111760649	3.26358	0.372554	3.13093	0.00130375	0.0398786
ENST00000440783	ENSG00000166123	GPT2	chr16:46884377-46931297	3.99662	0.545849	2.87221	0.00172104	0.0447908
ENST00000582401	ENSG00000265972	TXNIP	chr1:145992434-145996600	227.995	4.22638	5.75344	0	0
ENST00000398868	ENSG00000184743	ATL3	chr11:63624086-63671921	21.1696	3.42673	2.62709	9.78298e-08	8.43336e-05
ENST00000315251	ENSG00000016391	CHDH	chr3:53494655-53846390	3.10152	0.702957	2.14147	0.00112559	0.037214
ENST00000532502	ENSG00000197601	FAR1	chr11:13668669-13732346	30.2165	11.9597	1.33716	0.0019421	0.047242
ENST00000613273	ENSG00000269556	TMEM185A	chrX:149596555-149631912	7.9267	0	inf	0.00125413	0.0390158
ENST00000297071	ENSG00000164548	TRA2A	chr7:23504779-23532041	10.6787	1.64563	2.69802	0.00157172	0.0432336
ENST00000299626	ENSG00000159063	ALG8	chr11:78100935-78139660	16.5714	0	inf	0.000216717	0.0157853
ENST00000372599	ENSG00000136802	LRRC8A	chr9:128832941-128918039	5.84925	0	inf	0.000616039	0.0276346
ENST00000529637	ENSG00000090686	USP48	chr1:21678297-21783606	14.0616	2.13341	2.72053	7.68183e-05	0.0090071
ENST00000397714	ENSG00000186522	SEPT10	chr2:109542981-109614206	4.56466	0	inf	0.00177768	0.045375
ENST00000320474	ENSG00000169255	B3GALNT1	chr3:161083882-161253532	4.72135	0.618978	2.93124	0.000182114	0.0141828
ENST00000610722	ENSG00000125885	MCM8	chr20:5950651-5998977	13.2025	4.27592	1.6265	0.000930315	0.034076
ENST00000242839	ENSG00000123191	ATP7B	chr13:51932672-52011494	8.10178	2.11969	1.93438	0.00105418	0.0361125
ENST00000319466	ENSG00000180398	MCFD2	chr2:46901869-47076135	21.1145	6.4265	1.71612	0.000829145	0.0324072
ENST00000435794	ENSG00000131503	ANKHD1	chr5:140401813-140569103	5.8696	0	inf	0.000894235	0.033585
ENST00000582809	ENSG00000146872	TLK2	chr17:62458657-62613664	8.71631	1.16391	2.90474	0.000206664	0.0153239
ENST00000262965	ENSG00000071564	TCF3	chr19:1609289-1652605	22.0192	3.97078	2.47127	8.5359e-06	0.00241382
ENST00000522793	ENSG00000113312	TTC1	chr5:160009112-160065543	15.9614	1.16939	3.77076	0.000175706	0.0139616
ENST00000380172	ENSG00000099810	MTAP	chr9:21802542-21937651	9.18279	2.66129	1.78681	0.0011962	0.0379103
ENST00000261439	ENSG00000065882	TBC1D1	chr4:37891086-38139173	5.97866	1.19458	2.32332	0.00056876	0.0266853
ENST00000360064	ENSG00000198626	RYR2	chr1:237042204-237833988	3.22517	0.579766	2.47583	0.000178396	0.013962
ENST00000310528	ENSG00000165416	SUGT1	chr13:52652838-52700909	7.71851	2.53024	1.60905	0.00072423	0.0301791
ENST00000359741	ENSG00000104635	SLC39A14	chr8:22367248-22434129	20.0066	6.73978	1.5697	0.00202692	0.0481587
ENST00000611640	ENSG00000127663	KDM4B	chr19:4969112-5153595	3.71861	0	inf	0.000802595	0.0317559
ENST00000296233	ENSG00000163884	KLF15	chr3:126342634-126357442	3.84784	0.522396	2.88083	0.000343566	0.0208903
ENST00000361901	ENSG00000122786	CALD1	chr7:134744251-134970728	3.2582	0	inf	0.0020674	0.048578
ENST00000361908	ENSG00000198836	OPA1	chr3:193593143-193697823	8.95587	2.31834	1.94974	0.000983545	0.0349587
ENST00000419004	ENSG00000089006	SNX5	chr20:17941596-17991122	41.6738	6.3381	2.71702	0.000562556	0.0266853
ENST00000314400	ENSG00000163608	C3orf17	chr3:113002439-113110475	9.94235	2.32256	2.09787	0.000525018	0.0259754
ENST00000377038	ENSG00000160049	DFFA	chr1:10456521-10472526	47.7993	18.3086	1.38447	0.000510581	0.0254796
ENST00000400556	ENSG00000154845	PPP4R1	chr18:9546790-9615240	7.33032	1.27075	2.52819	0.000993694	0.0349965
ENST00000367510	ENSG00000121481	RNF2	chr1:185045363-185102608	6.35345	1.06412	2.57788	0.000547521	0.0263797
ENST00000254488	ENSG00000132164	SLC6A11	chr3:10816199-10940733	4.81528	0.120657	5.31864	1.48751e-06	0.000692029
ENST00000629399	ENSG00000112159	MDN1	chr6:89642498-89819723	18.7058	7.84876	1.25295	0.00138997	0.0408329
ENST00000379982	ENSG00000164292	RHOBTB3	chr5:95716981-95824383	36.8359	14.951	1.30087	0.00189763	0.0466417
ENST00000221576	ENSG00000104979	C19orf53	chr19:13764531-13778462	41.4486	0	inf	0.00147833	0.0421354
ENST00000366913	ENSG00000117791	MARC2	chr1:220748268-220784815	10.5136	1.82209	2.52859	0.0013668	0.0406397
ENST00000610356	ENSG00000160439	RDH13	chr19:55006192-55069540	15.1137	0	inf	0.000234955	0.0165399
ENST00000441310	ENSG00000064933	PMS1	chr2:189770322-189877629	6.10248	0	inf	0.000792511	0.0315148
ENST00000392692	ENSG00000114346	ECT2	chr3:172750681-172821474	3.16485	0.307038	3.36565	0.0014943	0.0423812
ENST00000394976	ENSG00000181904	C5orf24	chr5:134845679-134859737	23.4516	8.64413	1.43989	0.00204975	0.0483821
ENST00000355740	ENSG00000026103	FAS	chr10:88879733-89015785	4.10933	0	inf	0.0016645	0.0444958
ENST00000287675	ENSG00000157036	EXOG	chr3:38496271-38525951	9.9619	2.29569	2.11749	0.00129702	0.0398417
ENST00000315285	ENSG00000021574	SPAST	chr2:32063610-32157637	3.83157	0	inf	0.0006594	0.0285118
ENST00000349384	ENSG00000124782	RREB1	chr6:7107596-7251980	5.46191	0	inf	8.27038e-05	0.00954203
ENST00000594991	ENSG00000105281	SLC1A5	chr19:46774882-46788594	25.3189	2.97896	3.08733	1.01117e-05	0.00265228
ENST00000314485	ENSG00000162729	IGSF8	chr1:160091339-160098943	5.77934	0.324616	4.1541	0.00211348	0.0493612
ENST00000370754	ENSG00000151914	DST	chr6:56457986-56954628	6.12332	0	inf	1.6342e-06	0.000733082
ENST00000347529	ENSG00000159023	EPB41	chr1:28887090-29123935	7.64874	0.742699	3.36437	0.000480569	0.0247527
ENST00000455858	ENSG00000174989	FBXW8	chr12:116910955-117031148	4.3265	0.907876	2.25263	0.00156079	0.0432336
ENST00000373447	ENSG00000101407	TTI1	chr20:37983006-38033468	24.8892	7.73579	1.6859	0.000781724	0.0312733
ENST00000373449	ENSG00000004455	AK2	chr1:32987074-33036992	31.5528	11.4285	1.46513	0.002132	0.0495131
ENST00000372717	ENSG00000244274	DBNDD2	chr20:45406056-45410610	13.4669	1.69157	2.99298	0.000869205	0.0329919
ENST00000433861	ENSG00000156983	BRPF1	chr3:9731728-9748018	12.5043	3.45842	1.85424	0.00189675	0.0466417
ENST00000526148	ENSG00000110321	EIF4G2	chr11:10797049-10809110	8.03243	1.23989	2.69562	0.000472256	0.0245149
ENST00000355085	ENSG00000197405	C5AR1	chr19:47297074-47322066	5.63251	1.05864	2.41156	0.00139016	0.0408329
ENST00000340694	ENSG00000158528	PPP1R9A	chr7:94907201-95296415	3.59082	0	inf	0.000124169	0.011814
ENST00000425134	ENSG00000265972	TXNIP	chr1:145992434-145996600	1117.08	2.8195	8.63007	0	0
ENST00000439561	ENSG00000129083	COPB1	chr11:14457505-14500027	47.8972	2.59766	4.20466	1.58036e-11	7.59731e-08
ENST00000321356	ENSG00000013441	CLK1	chr2:200853008-200864744	25.3302	4.2504	2.57519	9.48818e-05	0.0102438
ENST00000368426	ENSG00000160685	ZBTB7B	chr1:155002629-155018522	3.78745	0	inf	0.00162423	0.0437435
ENST00000454147	ENSG00000132164	SLC6A11	chr3:10816199-10940733	3.74832	0	inf	0.00183373	0.0459636
ENST00000332582	ENSG00000184194	GPR173	chrX:53049090-53080615	6.36661	0.288272	4.46503	3.58158e-09	6.4567e-06
ENST00000341446	ENSG00000184992	BRI3BP	chr12:124993699-125031231	33.0801	13.8085	1.26041	0.00185386	0.0461436
ENST00000011473	ENSG00000008282	SYPL1	chr7:106090502-106112576	15.1862	0	inf	0.000225668	0.0162827
ENST00000542328	ENSG00000197150	ABCB8	chr7:151028421-151047782	4.97065	0	inf	0.000785692	0.0313451
ENST00000423516	ENSG00000163931	TKT	chr3:53224706-53256031	150.191	60.446	1.31308	0.000921092	0.0340675
ENST00000304434	ENSG00000012660	ELOVL5	chr6:53267397-53349179	83.084	31.6019	1.39456	0.000751098	0.0305998
ENST00000358537	ENSG00000136068	FLNB	chr3:58008399-58172251	25.3107	7.12765	1.82825	1.80276e-05	0.00363629
ENST00000318950	ENSG00000133789	SWAP70	chr11:9664076-9752991	10.952	3.16225	1.79217	0.00157921	0.0432882
ENST00000392102	ENSG00000135912	TTLL4	chr2:218710844-218755416	9.71894	1.88836	2.36366	0.000235105	0.0165399
ENST00000317811	ENSG00000179431	FJX1	chr11:35618418-35620868	28.9768	7.72041	1.90815	0.000319977	0.0200266
ENST00000440542	ENSG00000226887	ERVMER34-1	chr4:52742551-52751640	6.86916	0.602157	3.51192	0.000165275	0.0136205
ENST00000294304	ENSG00000162337	LRP5	chr11:68312608-68449275	24.9814	6.02397	2.05206	1.493e-05	0.00314336
ENST00000443173	ENSG00000226887	ERVMER34-1	chr4:52742551-52751640	10.6639	1.35295	2.97855	6.72238e-06	0.00204106
ENST00000294309	ENSG00000162341	TPCN2	chr11:69048896-69088524	7.20077	0.635009	3.5033	6.31861e-06	0.00200279
ENST00000309558	ENSG00000173705	SUSD5	chr3:33150041-33219215	9.84746	2.76005	1.83506	0.00117573	0.0376981
ENST00000337907	ENSG00000142599	RERE	chr1:8352396-8817643	8.89203	2.12477	2.06521	0.00029388	0.0188139
ENST00000164640	ENSG00000067840	PDZD4	chrX:153802165-153830548	5.60929	0	inf	0.000420791	0.0232894
ENST00000361042	ENSG00000132970	WASF3	chr13:26557702-26688948	8.45464	1.36046	2.63565	0.000158776	0.013391
ENST00000543185	ENSG00000068024	HDAC4	chr2:239048167-239401011	4.95578	1.35294	1.87301	0.00178502	0.0454432
ENST00000393420	ENSG00000050820	BCAR1	chr16:75228186-75268053	6.43175	0	inf	0.00144089	0.0415611
ENST00000326595	ENSG00000180376	CCDC66	chr3:56557160-56683237	12.8675	2.92566	2.1369	0.00107002	0.0362854
ENST00000396618	ENSG00000100473	COCH	chr14:30874542-31096450	6.27993	0	inf	0.00159931	0.0434884
ENST00000303097	ENSG00000169379	ARL13B	chr3:93980138-94055668	3.24931	0	inf	0.00168851	0.0446821
ENST00000336615	ENSG00000177666	PNPLA2	chr11:818901-825573	124.458	47.0096	1.40463	0.000459672	0.0243727
ENST00000552521	ENSG00000151239	TWF1	chr12:43793722-43806375	5.82478	0	inf	0.00107055	0.0362854
ENST00000319517	ENSG00000117114	ADGRL2	chr1:81306165-81992423	12.1593	1.9251	2.65905	1.46856e-05	0.00311465
ENST00000503506	ENSG00000198431	TXNRD1	chr12:104215778-104350305	18.8315	0	inf	1.06229e-05	0.00268898
ENST00000510316	ENSG00000171617	ENC1	chr5:74627405-74866951	4.15968	0	inf	0.000355826	0.0213377
ENST00000380752	ENSG00000139514	SLC7A1	chr13:29509409-29595688	99.3188	41.8515	1.24679	0.000761006	0.0308727
ENST00000252979	ENSG00000130684	ZNF337	chr20:25674214-25696841	7.36334	0	inf	0.00049535	0.0251103
ENST00000470402	ENSG00000104892	KLC3	chr19:45333433-45370918	6.19048	0	inf	0.00174864	0.0452194
ENST00000621204	ENSG00000145740	SLC30A5	chr5:69093645-69131069	3.29349	0	inf	0.00193437	0.0471639
ENST00000346249	ENSG00000101150	TPD52L2	chr20:63865227-63891545	21.9041	5.03444	2.1213	0.000568652	0.0266853
ENST00000396334	ENSG00000172936	MYD88	chr3:38138477-38143022	3.44435	0	inf	0.00178059	0.045375
ENST00000393677	ENSG00000155256	ZFYVE27	chr10:97737120-97760907	4.56875	0.470515	3.27949	0.00126598	0.0392222
ENST00000376958	ENSG00000152749	GPR180	chr13:94601902-94634645	6.76622	1.88644	1.84269	0.000612954	0.027539
ENST00000524013	ENSG00000136997	MYC	chr8:127735433-127741434	30.4959	7.43163	2.03687	0.000415551	0.0232741
ENST00000533626	ENSG00000175390	EIF3F	chr11:7970250-8001862	23.548	7.37563	1.67477	0.000124922	0.011814
ENST00000394227	ENSG00000213445	SIPA1	chr11:65576037-65650930	6.09397	0	inf	0.000599886	0.0274676
ENST00000260102	ENSG00000137547	MRPL15	chr8:54135209-54147901	14.0483	1.98997	2.81957	0.00156709	0.0432336
ENST00000475805	ENSG00000106976	DNM1	chr9:128166064-128255246	4.88672	0	inf	0.00213761	0.0496035
ENST00000534579	ENSG00000198561	CTNND1	chr11:57753242-57819546	4.30663	0	inf	0.000408489	0.0231282
ENST00000503393	ENSG00000087266	SH3BP2	chr4:2793022-2841098	4.3432	0	inf	7.80421e-05	0.0090768
ENST00000614668	ENSG00000149428	HYOU1	chr11:119044188-119057194	12.2932	1.06696	3.52628	0.000314794	0.0198686
ENST00000404875	ENSG00000130714	POMT1	chr9:131502901-131531268	10.8721	2.1338	2.34913	0.0015164	0.0426305
ENST00000321892	ENSG00000171634	BPTF	chr17:67825523-67984378	3.57202	0.259369	3.78366	4.74404e-06	0.00166874
ENST00000543555	ENSG00000095002	MSH2	chr2:47402968-47513234	6.41142	0	inf	0.00110922	0.0368845
ENST00000529726	ENSG00000110172	CHORDC1	chr11:90201159-90223364	33.8074	7.39765	2.1922	3.02245e-06	0.0011624
ENST00000368289	ENSG00000093144	ECHDC1	chr6:127288709-127343609	20.292	0	inf	0.00105275	0.0361125
ENST00000369159	ENSG00000203812	HIST2H2AA3	chr1:149842187-149886652	731.79	303.242	1.27096	0.0014182	0.041195
ENST00000619101	ENSG00000084093	REST	chr4:56907875-56935844	3.70129	0	inf	0.000316458	0.01993
ENST00000610520	ENSG00000156508	EEF1A1	chr6:73515749-73523797	28.5383	2.35804	3.59724	3.88113e-08	4.50161e-05
ENST00000379509	ENSG00000172954	LCLAT1	chr2:30447225-30644225	22.5802	6.3464	1.83104	0.000147372	0.0129118
ENST00000271357	ENSG00000143147	GPR161	chr1:168079542-168137667	3.17182	0.50466	2.65193	0.000734676	0.0302939
ENST00000397809	ENSG00000173588	CEP83	chr12:94148722-94459988	12.5517	1.88492	2.7353	4.87607e-05	0.00710458
ENST00000265909	ENSG00000120451	SNX19	chr11:130875435-130916509	33.8543	11.6135	1.54354	0.000240426	0.0167105
ENST00000422373	ENSG00000196924	FLNA	chrX:154348525-154374638	16.9552	4.20083	2.01298	3.82859e-05	0.00627454
ENST00000439958	ENSG00000149532	CPSF7	chr11:61402640-61430031	19.1249	5.66581	1.7551	0.00196196	0.0474548
ENST00000536575	ENSG00000115947	ORC4	chr2:147844516-148516971	6.85458	0.592944	3.5311	6.68876e-06	0.00204106
ENST00000355697	ENSG00000183605	SFXN4	chr10:119140912-119165667	63.2875	12.1312	2.3832	1.46728e-05	0.00311465
ENST00000360150	ENSG00000087502	ERGIC2	chr12:29149102-29381189	10.0577	0.834178	3.5918	2.32273e-06	0.000970967
ENST00000254663	ENSG00000132330	SCLY	chr2:238060888-238099413	14.0714	3.00619	2.22675	0.000877517	0.0331297
ENST00000415868	ENSG00000011258	MBTD1	chr17:51177424-51260066	8.68322	0	inf	6.96295e-05	0.00854636
ENST00000380567	ENSG00000046651	OFD1	chrX:13734744-13769353	4.66345	0	inf	0.00138987	0.0408329
ENST00000377745	ENSG00000278705	HIST1H4B	chr6:26026814-26027252	112.596	22.6612	2.31286	0.000411343	0.0231282
ENST00000394074	ENSG00000159593	NAE1	chr16:66802874-66873256	15.2317	2.65855	2.51837	0.00133204	0.0403869
ENST00000617380	ENSG00000276547	PCDHGB5	chr5:141330570-141512981	5.06913	0.782195	2.69614	0.000847126	0.0326664
ENST00000357481	ENSG00000100813	ACIN1	chr14:23058563-23100462	7.84229	0	inf	0.00109917	0.0366778
ENST00000361678	ENSG00000144504	ANKMY1	chr2:240479421-240581372	4.77071	0.357226	3.7393	0.00140496	0.0410578
ENST00000327761	ENSG00000068028	RASSF1	chr3:50329781-50340936	33.227	7.95101	2.06315	0.000339434	0.0207869
ENST00000361099	ENSG00000115415	STAT1	chr2:190969033-191020960	3.41505	0	inf	0.00113476	0.0373684
ENST00000313726	ENSG00000166444	ST5	chr11:8693350-8910951	4.21299	0	inf	0.000574327	0.0268056
ENST00000595018	ENSG00000105323	HNRNPUL1	chr19:41262495-41440717	19.4332	0	inf	5.00432e-05	0.00710458
ENST00000261182	ENSG00000187109	NAP1L1	chr12:76036586-76085033	33.1082	11.3059	1.55012	0.000716774	0.0300067
ENST00000541687	ENSG00000005436	GCFC2	chr2:75646782-75710989	10.1981	0	inf	4.24136e-05	0.00655393
ENST00000309241	ENSG00000155846	PPARGC1B	chr5:149730297-149855022	7.39675	2.12992	1.79609	0.000564845	0.0266853
ENST00000360468	ENSG00000196547	MAN2A2	chr15:90902217-90922584	9.69244	2.53138	1.93694	0.00098603	0.0349587
ENST00000357727	ENSG00000146592	CREB5	chr7:28299320-28825894	15.1436	5.00734	1.59659	0.000538445	0.0262346
ENST00000394601	ENSG00000011304	PTBP1	chr19:797074-812327	4.69501	0	inf	0.00190226	0.0466417
ENST00000425708	ENSG00000185219	ZNF445	chr3:44439769-44477670	7.08836	2.13384	1.732	0.00162317	0.0437436
ENST00000393609	ENSG00000186635	ARAP1	chr11:72685068-72793681	10.1817	2.96272	1.78099	0.00196583	0.0474548
ENST00000156084	ENSG00000068308	OTUD5	chrX:48922027-48958386	15.1109	0	inf	0.000100444	0.0105701
ENST00000369397	ENSG00000148737	TCF7L2	chr10:112950249-113167678	4.83898	0	inf	0.000672897	0.0289255
ENST00000380887	ENSG00000119715	ESRRB	chr14:76310613-76501841	3.50215	0	inf	0.00194975	0.0473087
ENST00000369023	ENSG00000107672	NSMCE4A	chr10:121957087-121975217	14.9814	1.9381	2.95046	0.000550568	0.0263797
ENST00000270570	ENSG00000142494	SLC47A1	chr17:19533461-19597922	3.99229	0.430609	3.21276	0.00104171	0.0359417
ENST00000420554	ENSG00000100938	GMPR2	chr14:24189142-24239242	7.45877	0	inf	0.00170061	0.0447376
ENST00000398263	ENSG00000152291	TGOLN2	chr2:85318019-85328425	12.6878	0	inf	7.36355e-06	0.00218963
ENST00000311637	ENSG00000054793	ATP9A	chr20:51596513-51768634	5.9519	0	inf	8.32682e-05	0.00955863
ENST00000539901	ENSG00000173402	DAG1	chr3:49468702-49535618	8.81156	1.77544	2.31122	0.00026877	0.0177847
ENST00000526072	ENSG00000110651	CD81	chr11:2328748-2397419	24.3018	0	inf	0.000730564	0.0302764
ENST00000393527	ENSG00000136811	ODF2	chr9:128455185-128501292	3.49359	0	inf	0.00196768	0.0474548
ENST00000576479	ENSG00000262655	SPON1	chr11:13962688-14273691	21.759	3.7813	2.52466	8.72695e-07	0.0004495
ENST00000340437	ENSG00000149532	CPSF7	chr11:61402640-61430031	18.1632	0	inf	1.45872e-05	0.00311465
ENST00000371142	ENSG00000077147	TM9SF3	chr10:96518108-96587452	42.4014	16.9744	1.32075	0.000987274	0.0349587
ENST00000293970	ENSG00000162065	TBC1D24	chr16:2475145-2531422	6.83976	1.20385	2.50629	0.000922686	0.0340675
ENST00000423325	ENSG00000096063	SRPK1	chr6:35832965-35921342	7.37587	0.608724	3.59895	4.13279e-05	0.00649867
ENST00000313578	ENSG00000178301	AQP11	chr11:77589634-77610355	8.75463	1.78238	2.29624	0.00107578	0.0364198
ENST00000535456	ENSG00000149328	GLB1L2	chr11:134331873-134376324	18.6505	3.1442	2.56845	2.99874e-05	0.00530649
ENST00000382850	ENSG00000049759	NEDD4L	chr18:58044366-58401540	3.13092	0.12968	4.59355	3.0397e-05	0.00533332
ENST00000265087	ENSG00000113739	STC2	chr5:173314712-173329503	40.8447	16.856	1.27689	0.00184808	0.0461125
ENST00000265080	ENSG00000113319	RASGRF2	chr5:80960671-81301560	6.74852	2.09541	1.68734	0.00177778	0.045375
ENST00000423525	ENSG00000163931	TKT	chr3:53224706-53256031	50.244	18.5169	1.44011	0.00185893	0.0461436
ENST00000531165	ENSG00000149187	CELF1	chr11:47465943-47584562	4.81071	0	inf	0.00151144	0.0426119
ENST00000305877	ENSG00000186716	BCR	chr22:23180209-23318037	9.8567	0	inf	1.41019e-05	0.00308149
ENST00000381165	ENSG00000167842	MIS12	chr17:5486284-5490814	13.0671	2.79594	2.22453	0.00179765	0.0455673
ENST00000356195	ENSG00000164649	CDCA7L	chr7:21543214-21946084	4.84919	0	inf	0.00124853	0.0389746
ENST00000257430	ENSG00000134982	APC	chr5:112707497-112846239	11.3657	1.97518	2.52463	1.90264e-06	0.00083151
ENST00000422240	ENSG00000143801	PSEN2	chr1:226870183-226896105	10.0646	1.2782	2.97711	0.000869292	0.0329919
ENST00000161863	ENSG00000047188	YTHDC2	chr5:113513682-113595284	23.731	9.29359	1.35246	0.0020006	0.047928
ENST00000469796	ENSG00000068366	ACSL4	chrX:109641336-109733403	7.19496	0.122457	5.87664	1.34161e-05	0.00307122
ENST00000477853	ENSG00000127463	EMC1	chr1:19215663-19260128	12.4472	3.65901	1.7663	0.000938446	0.0342206
ENST00000397843	ENSG00000196914	ARHGEF12	chr11:120336913-120489936	5.81155	1.34875	2.1073	0.000421082	0.0232894
ENST00000313080	ENSG00000129667	RHBDF2	chr17:76470895-76501790	4.63538	0	inf	0.0010139	0.0355778
ENST00000310193	ENSG00000172817	CYP7B1	chr8:64596134-64798761	8.38097	0.992793	3.07755	5.06735e-05	0.00710458
ENST00000341491	ENSG00000162772	ATF3	chr1:212565333-212620777	84.7204	27.4546	1.62566	0.000233653	0.0165399
ENST00000342673	ENSG00000072864	NDE1	chr16:15643266-15857033	4.34828	0	inf	0.00127989	0.0395259
ENST00000538733	ENSG00000110931	CAMKK2	chr12:121237690-121298308	10.8458	0.904166	3.5844	9.0219e-07	0.00045654
ENST00000306010	ENSG00000170430	MGMT	chr10:129467183-129768007	10.014	1.7583	2.50977	0.000602709	0.0274676
ENST00000263934	ENSG00000054523	KIF1B	chr1:10210804-10381603	3.6203	0	inf	0.000568973	0.0266853
ENST00000368172	ENSG00000183853	KIRREL	chr1:157993272-158100262	21.0963	6.39212	1.72262	0.000164814	0.0136205
ENST00000355499	ENSG00000163374	YY1AP1	chr1:155659442-155739010	15.5949	2.5987	2.58521	0.0001915	0.0144851
ENST00000429089	ENSG00000104368	PLAT	chr8:42175232-42207724	5.06552	0	inf	0.000774423	0.0311541
ENST00000375627	ENSG00000196305	IARS	chr9:92210206-92293756	30.8928	2.43662	3.66432	0.000385701	0.0222059
ENST00000379188	ENSG00000005889	ZFX	chrX:24149628-24216255	6.48729	0	inf	5.25684e-05	0.00717503
ENST00000375749	ENSG00000101346	POFUT1	chr20:32207879-32238667	26.7616	9.97747	1.42342	0.0013615	0.0405339
ENST00000339142	ENSG00000173918	C1QTNF1	chr17:79019591-79049788	3.98929	0	inf	0.00135047	0.0404267
ENST00000369615	ENSG00000081026	MAGI3	chr1:113390748-113685923	3.2427	0.0572671	5.82334	0.000967421	0.0347068
ENST00000263688	ENSG00000094975	SUCO	chr1:172532348-172611833	7.32121	0	inf	7.95272e-05	0.00921238
ENST00000377797	ENSG00000070814	TCOF1	chr5:150357638-150400308	7.79744	0	inf	0.000137663	0.0126015
ENST00000371566	ENSG00000085840	ORC1	chr1:52372828-52404459	13.2496	1.87607	2.82017	9.383e-05	0.010213
ENST00000264027	ENSG00000109929	SC5D	chr11:121292452-121308694	6.64796	0.840656	2.98332	0.0021233	0.0494626
ENST00000337344	ENSG00000126226	PCID2	chr13:113177538-113267108	13.7651	0	inf	0.000458923	0.0243727
ENST00000394036	ENSG00000119969	HELLS	chr10:94402503-94613905	6.19727	0.350257	4.14515	0.000144319	0.0127445
ENST00000554455	ENSG00000092199	HNRNPC	chr14:21209135-21269494	28.1106	4.00706	2.8105	6.935e-05	0.00854636
ENST00000269141	ENSG00000170558	CDH2	chr18:27950965-28177446	14.7281	4.0038	1.87913	0.000930935	0.034076
ENST00000334635	ENSG00000109184	DCUN1D4	chr4:51843062-51916837	13.5488	0	inf	1.22734e-05	0.00290176
ENST00000260595	ENSG00000138028	CGREF1	chr2:27086746-27119115	11.61	1.62077	2.84062	0.000640825	0.0282095
ENST00000451301	ENSG00000123562	MORF4L2	chrX:103675495-103691772	10.2358	1.42319	2.84642	0.00206815	0.048578
ENST00000359644	ENSG00000017260	ATP2C1	chr3:130850594-131350465	11.7947	0.615856	4.2594	2.11501e-06	0.000897137
ENST00000419761	ENSG00000150051	MKX	chr10:27672874-27746060	6.74374	1.55621	2.11551	0.00201065	0.0480489
ENST00000350697	ENSG00000157020	SEC13	chr3:10300930-10321178	39.291	7.04784	2.47895	0.000110394	0.0111777
ENST00000267068	ENSG00000244754	N4BP2L2	chr13:32432488-32538885	9.12111	3.00722	1.60078	0.00135029	0.0404267
ENST00000370086	ENSG00000180879	SSR4	chrX:153785765-153798505	183.465	58.1095	1.65866	0.0011846	0.0378389
ENST00000452476	ENSG00000145220	LYAR	chr4:4267700-4290169	22.7552	2.96473	2.94022	0.000135735	0.0125486
ENST00000498077	ENSG00000114127	XRN1	chr3:142306606-142448062	5.36016	0	inf	0.000297332	0.018974
ENST00000372731	ENSG00000197694	SPTAN1	chr9:128552557-128656787	24.9847	8.06334	1.6316	0.000176508	0.013962
ENST00000362063	ENSG00000198740	ZNF652	chr17:49294564-49362473	3.08093	0.336127	3.19629	0.000482905	0.0247845
ENST00000376447	ENSG00000165105	RASEF	chr9:82979584-83063177	27.2782	9.32039	1.54928	0.000540628	0.0262966
ENST00000366766	ENSG00000143776	CDC42BPA	chr1:226989864-227318474	4.41372	0	inf	5.98641e-05	0.00772215
ENST00000590671	ENSG00000125912	NCLN	chr19:3185562-3209575	14.6957	0	inf	0.000331679	0.020486
ENST00000372634	ENSG00000166681	NGFRAP1	chrX:103376339-103378077	29.821	0	inf	0.000982223	0.0349587
ENST00000511566	ENSG00000204628	GNB2L1	chr5:181236927-181272307	44.0865	8.23938	2.41973	0.00156838	0.0432336
ENST00000254821	ENSG00000132485	ZRANB2	chr1:71058322-71081297	12.8583	0	inf	0.000164949	0.0136205
