# Supplementary material for: Dataset on the formation of Thioredoxin interacting protein (Txnip) containing redox sensitive high molecular weight nucleoprotein complexes
Source: Data Brief. 2019 Nov 29;28:104893. doi: 10.1016/j.dib.2019.104893 (PMC6926129; doi:10.1016/j.dib.2019.104893)
Supplement: Table 2 — Differential Expression (DE) analysis data showing the down-regulated mRNAs in HEK293 Tet-on cells expressing Txnip compared to control cells. FPKMs: Fragments Per Kilobase of transcript sequence for Millions base-pairs sequenced. q-value: adjusted p-value. [file mmc2.xlsx]

## Sheet: mRNA_Tx_vs_PO.DE_DOWN
Table 2
Differential Expression (DE) analysis results showing the down-regulated mRNAs in HEK293 Tet-on cells expressing Txnip compared to control cells
transcript ID	gene ID	gene name	gene location	Txnip FPKM	control FPKM	log2 (fold change)	pvalue	qvalue
ENST00000424901	ENSG00000105221	AKT2	chr19:40230316-40285536	0	4.7729	inf	0.000285761	0.0184809
ENST00000560589	ENSG00000140332	TLE3	chr15:70047789-70098176	0	3.76047	inf	0.00125587	0.0390158
ENST00000613252	ENSG00000276644	DACH1	chr13:71437965-71867192	0.230455	2.86032	-3.63362	0.00158031	0.0432882
ENST00000541961	ENSG00000254986	DPP3	chr11:66466326-66546238	0	5.46425	inf	0.00119794	0.0379103
ENST00000616923	ENSG00000001084	GCLC	chr6:53497340-53616970	0.378816	8.83595	-4.54382	1.91874e-05	0.00379069
ENST00000565809	ENSG00000007376	RPUSD1	chr16:784973-800733	0	13.4386	inf	0.00037369	0.0219458
ENST00000315266	ENSG00000171723	GPHN	chr14:66507406-67181803	0	5.02495	inf	0.000382236	0.0221543
ENST00000315150	ENSG00000172780	RAB43	chr3:129087568-129161293	2.17441	9.15711	-2.07427	0.001284	0.039568
ENST00000393021	ENSG00000108443	RPS6KB1	chr17:59893045-59996972	0	5.04628	inf	0.000156867	0.0133079
ENST00000505425	ENSG00000112139	MDGA1	chr6:37630678-37699306	0.717713	5.60401	-2.96498	0.00185794	0.0461436
ENST00000545328	ENSG00000100934	SEC23A	chr14:39031918-39109646	0	3.92796	inf	0.00183452	0.0459636
ENST00000359858	ENSG00000197056	ZMYM1	chr1:35059785-35115859	0.952156	6.09355	-2.67801	0.0009669	0.0347068
ENST00000381150	ENSG00000115884	SDC1	chr2:20200796-20225433	1.82897	10.0816	-2.46262	0.000769909	0.0310491
ENST00000344626	ENSG00000127616	SMARCA4	chr19:10961000-11065395	13.5796	37.8134	-1.47745	0.000732523	0.0302939
ENST00000239440	ENSG00000120318	ARAP3	chr5:141653400-141682221	0.585189	3.91307	-2.74133	0.00177841	0.045375
ENST00000584306	ENSG00000176809	LRRC37A3	chr17:64854311-64919480	0	5.17409	inf	0.000100632	0.0105701
ENST00000397981	ENSG00000076984	MAP2K7	chr19:7903842-7914478	1.13677	8.44896	-2.89384	0.000417587	0.0232894
ENST00000394983	ENSG00000167394	ZNF668	chr16:31056459-31074320	0	4.77996	inf	0.00138336	0.0408329
ENST00000379802	ENSG00000096696	DSP	chr6:7541574-7586717	16.9601	54.2946	-1.67866	1.27671e-05	0.00294604
ENST00000454255	ENSG00000040633	PHF23	chr17:7235027-7239722	2.29721	16.3695	-2.83306	0.000952028	0.0345848
ENST00000567016	ENSG00000040199	PHLPP2	chr16:71644923-71724701	0.625756	4.80015	-2.93941	0.000800952	0.0317344
ENST00000307289	ENSG00000162298	SYVN1	chr11:65120627-65134533	0	4.65641	inf	0.00128698	0.0396177
ENST00000397354	ENSG00000183337	BCOR	chrX:40049814-40177329	2.52093	12.4012	-2.29845	0.000100369	0.0105701
ENST00000391832	ENSG00000204673	AKT1S1	chr19:49869032-49888749	2.62958	17.0959	-2.70075	0.000464464	0.0244179
ENST00000259874	ENSG00000137331	IER3	chr6:30743198-30744554	5.89473	37.6966	-2.67694	2.758e-05	0.00501762
ENST00000502929	ENSG00000280987	MATR3	chr5:139273751-139331677	6.57683	21.4593	-1.70614	0.00110372	0.0367616
ENST00000435683	ENSG00000064687	ABCA7	chr19:1040100-1065572	0.66818	8.53783	-3.67556	1.64743e-06	0.000733082
ENST00000399229	ENSG00000197535	MYO5A	chr15:52307282-52529050	0.589114	9.43902	-4.00202	0.00156377	0.0432336
ENST00000540797	ENSG00000140455	USP3	chr15:63504510-63602428	0	4.47135	inf	0.000149397	0.0130188
ENST00000354513	ENSG00000197461	PDGFA	chr7:497257-520296	0	8.46701	inf	0.00193653	0.0471767
ENST00000540132	ENSG00000161618	ALDH16A1	chr19:49446298-49471048	0	10.7609	inf	0.000320076	0.0200266
ENST00000359562	ENSG00000164107	HAND2	chr4:173526090-173530229	0.707549	4.13095	-2.54557	0.00180095	0.0455673
ENST00000589334	ENSG00000091947	TMEM101	chr17:44011187-44023151	1.007	8.13699	-3.01443	0.00185487	0.0461436
ENST00000262848	ENSG00000183943	PRKX	chrX:3604369-3713608	0	3.93509	inf	0.000118391	0.0115591
ENST00000405491	ENSG00000119760	SUPT7L	chr2:27625638-27694976	0	33.1844	inf	4.26168e-06	0.00153655
ENST00000613690	ENSG00000196247	ZNF107	chr7:64666082-64711582	0	3.58743	inf	0.000533143	0.0261086
ENST00000332499	ENSG00000186834	HEXIM1	chr17:45148501-45171485	40.5347	158.897	-1.97086	3.57617e-07	0.000239886
ENST00000262105	ENSG00000104738	MCM4	chr8:47960184-47978160	6.259	22.8216	-1.8664	0.000508176	0.0254796
ENST00000436346	ENSG00000115355	CCDC88A	chr2:55282349-55419921	0.202469	3.34938	-4.04812	5.26468e-05	0.00717503
ENST00000616445	ENSG00000149927	DOC2A	chr16:29992320-30021295	0	3.57136	inf	0.00163913	0.0440215
ENST00000621833	ENSG00000138867	GUCD1	chr22:24540422-24582052	2.35277	14.1612	-2.58951	0.000137309	0.0126015
ENST00000510164	ENSG00000122203	KIAA1191	chr5:176346060-176361968	0	18.5741	inf	0.000470657	0.0245149
ENST00000544246	ENSG00000184226	PCDH9	chr13:66302833-67230445	0.359915	7.64569	-4.40892	1.652e-06	0.000733082
ENST00000547704	ENSG00000187109	NAP1L1	chr12:76036586-76085033	30.1032	112.902	-1.90708	0.00134418	0.0404223
ENST00000618196	ENSG00000196588	MKL1	chr22:40346499-40636691	0.282246	8.22434	-4.86487	2.34406e-05	0.00444817
ENST00000300057	ENSG00000166823	MESP1	chr15:89748660-89751310	0.562074	3.89132	-2.79143	0.00117465	0.0376981
ENST00000613065	ENSG00000213096	ZNF254	chr19:24033404-24129961	0.602845	4.71736	-2.96812	0.00135803	0.0405339
ENST00000586434	ENSG00000131196	NFATC1	chr18:79395855-79529325	0	6.16955	inf	0.0015209	0.0427155
ENST00000231357	ENSG00000113430	IRX4	chr5:1877412-1887236	2.1256	16.2209	-2.93192	1.01148e-05	0.00265228
ENST00000418635	ENSG00000112033	PPARD	chr6:35342557-35428191	0	8.46857	inf	0.000152934	0.0131287
ENST00000369850	ENSG00000196924	FLNA	chrX:154348525-154374638	0	6.95204	inf	1.50497e-05	0.0031456
ENST00000397412	ENSG00000007545	CRAMP1L	chr16:1612324-1677908	0	4.90377	inf	6.88426e-05	0.0085223
ENST00000340799	ENSG00000186868	MAPT	chr17:45843873-46028334	0	2.83799	inf	0.000567736	0.0266853
ENST00000300527	ENSG00000142173	COL6A2	chr21:46098096-46132849	13.8302	55.6817	-2.00938	8.71042e-06	0.00243926
ENST00000618019	ENSG00000138650	PCDH10	chr4:133149314-133194700	1.54864	8.95041	-2.53095	7.66029e-05	0.0090071
ENST00000508792	ENSG00000112984	KIF20A	chr5:138139765-138213343	0	3.22329	inf	0.00213028	0.0495131
ENST00000580864	ENSG00000087191	PSMC5	chr17:63819432-63832026	0	22.4259	inf	0.000120101	0.0116248
ENST00000615927	ENSG00000126464	PRR12	chr19:49591642-49626439	1.37366	17.1001	-3.63791	4.82173e-07	0.000302343
ENST00000626301	ENSG00000215301	DDX3X	chrX:41333347-41364472	0	23.8194	inf	5.92554e-06	0.00196456
ENST00000438274	ENSG00000126581	BECN1	chr17:42798791-42843758	0	7.2131	inf	0.0015995	0.0434884
ENST00000373452	ENSG00000177125	ZBTB34	chr9:126860664-126885878	0.643884	5.40801	-3.07022	0.000143316	0.0127445
ENST00000442711	ENSG00000122641	INHBA	chr7:41685113-41703108	0.577521	8.04131	-3.79948	0.00109776	0.0366778
ENST00000432378	ENSG00000159147	DONSON	chr21:33503930-33977691	0.806549	17.7294	-4.45824	5.41685e-05	0.00726715
ENST00000429205	ENSG00000161956	SENP3	chr17:7561874-7571969	10.3873	43.7288	-2.07376	0.000132908	0.0124064
ENST00000378721	ENSG00000164402	SEPT8	chr5:132747444-132807241	0	7.47205	inf	0.00176959	0.0453559
ENST00000461106	ENSG00000067606	PRKCZ	chr1:2050469-2194775	0	6.34708	inf	0.00145272	0.0416938
ENST00000376495	ENSG00000165312	OTUD1	chr10:23439457-23442390	12.9067	50.7633	-1.97566	2.4104e-05	0.00451465
ENST00000376148	ENSG00000204498	NFKBIL1	chr6:31544461-31558829	3.28057	18.9206	-2.52794	0.000861192	0.0329765
ENST00000324219	ENSG00000071054	MAP4K4	chr2:101696849-101894689	0	2.86414	inf	0.000376617	0.0219458
ENST00000396068	ENSG00000011426	ANLN	chr7:36324220-36453791	6.77186	21.0768	-1.63803	0.0013116	0.0399755
ENST00000627585	ENSG00000064419	TNPO3	chr7:128954179-129055173	0	8.23007	inf	7.61344e-05	0.0090071
ENST00000253727	ENSG00000131408	NR1H2	chr19:50311936-50382982	16.0898	51.4029	-1.6757	0.00109045	0.0366158
ENST00000370440	ENSG00000122482	ZNF644	chr1:90915297-91022272	0	6.97942	inf	4.78627e-05	0.00710386
ENST00000399688	ENSG00000128050	PAICS	chr4:56435740-56464579	1.70435	9.73638	-2.51417	0.00104572	0.0360368
ENST00000371475	ENSG00000165802	NSMF	chr9:137447569-137459334	0	3.23977	inf	0.00203974	0.0482451
ENST00000378115	ENSG00000213214	ARHGEF35	chr7:144186082-144280547	1.39198	10.5888	-2.92733	3.06475e-05	0.00533332
ENST00000395799	ENSG00000090905	TNRC6A	chr16:24729694-24827632	2.66538	10.9881	-2.04353	0.000143908	0.0127445
ENST00000548567	ENSG00000062485	CS	chr12:56271700-56334053	0	4.88697	inf	0.00146295	0.0418266
ENST00000474973	ENSG00000231500	RPS18	chr6:33272009-33276510	15.347	573.43	-5.22359	1.70974e-13	9.86317e-10
ENST00000428075	ENSG00000100106	TRIOBP	chr22:37697003-37776556	2.19887	23.3602	-3.40922	0.000557296	0.0266137
ENST00000629543	ENSG00000007392	LUC7L	chr16:188968-229463	0	8.4116	inf	0.00169117	0.0446866
ENST00000468137	ENSG00000114626	ABTB1	chr3:127672939-127680920	0	3.33864	inf	0.00180068	0.0455673
ENST00000454473	ENSG00000112983	BRD8	chr5:138139765-138213343	0	4.5772	inf	0.0016956	0.0447056
ENST00000361545	ENSG00000106665	CLIP2	chr7:74289474-74405943	4.37769	13.6174	-1.63721	0.00207549	0.0486908
ENST00000267978	ENSG00000140400	MAN2C1	chr15:75346954-75368630	0	9.48413	inf	0.000114124	0.0113213
ENST00000312547	ENSG00000130724	CHMP2A	chr19:58551565-58555124	18.3006	70.2439	-1.94048	0.00151242	0.0426119
ENST00000627285	ENSG00000162065	TBC1D24	chr16:2475145-2531422	0.760188	8.04312	-3.40333	6.43171e-05	0.00806592
ENST00000367230	ENSG00000112031	MTRF1L	chr6:152987361-153002685	0	4.84577	inf	0.000833125	0.0325178
ENST00000368802	ENSG00000009413	REV3L	chr6:111299030-111606278	0.0205635	11.2064	-9.09003	0.0015359	0.0430136
ENST00000553975	ENSG00000011114	BTBD7	chr14:93237549-93333092	0.349836	7.68556	-4.4574	0.00167297	0.0446228
ENST00000493795	ENSG00000012048	BRCA1	chr17:43044294-43125483	2.00435	9.4885	-2.24305	0.000379889	0.0220918
ENST00000567975	ENSG00000103404	USP31	chr16:23061405-23149270	2.68403	13.6313	-2.34445	0.00183041	0.0459636
ENST00000338660	ENSG00000179403	VWA1	chr1:1434860-1442882	1.74291	15.3665	-3.14022	2.44508e-05	0.00455006
ENST00000479407	ENSG00000168256	NKIRAS2	chr17:41966740-42063057	0	12.8664	inf	0.00183937	0.0459636
ENST00000403682	ENSG00000185252	ZNF74	chr22:20394114-20408461	0	4.95409	inf	0.0012082	0.0380452
ENST00000366508	ENSG00000153207	AHCTF1	chr1:246839097-246931978	4.92245	14.087	-1.51691	0.00185334	0.0461436
ENST00000518977	ENSG00000145901	TNIP1	chr5:151029944-151093577	0	5.09092	inf	0.00179313	0.0455581
ENST00000360790	ENSG00000101773	RBBP8	chr18:22784364-23026488	0	4.41341	inf	0.00169333	0.0446866
ENST00000551742	ENSG00000166783	KIAA0430	chr16:15395753-15643166	0.748198	5.46041	-2.86752	0.000247824	0.0169389
ENST00000323668	ENSG00000070814	TCOF1	chr5:150357638-150400308	1.10902	9.82698	-3.14747	3.06938e-05	0.00533332
ENST00000541272	ENSG00000150991	UBC	chr12:124911603-124917368	10.9531	62.0648	-2.50243	0.000781042	0.0312733
ENST00000376960	ENSG00000107372	ZFAND5	chr9:72351424-72365235	18.5478	55.7986	-1.58898	0.000726155	0.0301791
ENST00000337401	ENSG00000062370	ZNF112	chr19:44326554-44401608	0	4.25678	inf	0.000591852	0.0273142
ENST00000407904	ENSG00000146535	GNA12	chr7:2728111-2844324	0	4.00648	inf	0.00108223	0.0365427
ENST00000394309	ENSG00000070669	ASNS	chr7:97852117-97872542	0	5.78421	inf	0.00170147	0.0447376
ENST00000482108	ENSG00000242265	PEG10	chr7:94656324-94669695	1.34906	27.4974	-4.34927	2.68674e-14	1.93741e-10
ENST00000444861	ENSG00000114867	EIF4G1	chr3:184135263-184684758	0	12.4535	inf	0.000189035	0.0144851
ENST00000416167	ENSG00000167244	IGF2	chr11:2129111-2161341	2.09529	8.04993	-1.94183	0.00106773	0.0362854
ENST00000598725	ENSG00000196235	SUPT5H	chr19:39436155-39476670	3.77994	24.369	-2.68861	6.20375e-06	0.00200279
ENST00000552115	ENSG00000061987	MON2	chr12:62466816-62600479	1.55301	9.55851	-2.62171	0.000510269	0.0254796
ENST00000194530	ENSG00000082146	STRADB	chr2:201377206-201480846	0	3.64217	inf	0.00171205	0.0447709
ENST00000215798	ENSG00000099999	RNF215	chr22:30377845-30429053	0.82748	7.26969	-3.1351	0.00216605	0.0499421
ENST00000380274	ENSG00000145945	FAM50B	chr6:3849385-3851317	0	5.73746	inf	0.00141966	0.0411959
ENST00000504005	ENSG00000151718	WWC2	chr4:183099292-183320777	0	5.09073	inf	0.000223695	0.0162117
ENST00000332710	ENSG00000184058	TBX1	chr22:19756702-19854939	0.578192	21.7694	-5.23461	3.13911e-09	6.03629e-06
ENST00000591092	ENSG00000031823	RANBP3	chr19:5911706-5978142	0	11.7626	inf	0.000690954	0.0293306
ENST00000621302	ENSG00000153094	BCL2L11	chr2:111119377-111168447	0.143879	7.56301	-5.71603	4.62515e-05	0.0069847
ENST00000356709	ENSG00000124508	BTN2A2	chr6:26383095-26394874	0	2.84261	inf	0.0015296	0.0429181
ENST00000402284	ENSG00000100029	PES1	chr22:30576624-30627278	1.79567	11.0725	-2.62439	0.00204409	0.048288
ENST00000439383	ENSG00000175166	PSMD2	chr3:184135263-184684758	0.381953	16.8295	-5.46145	2.78332e-05	0.00501762
ENST00000396720	ENSG00000063169	GLTSCR1	chr19:47608195-47703277	5.04712	35.2371	-2.80356	1.47208e-08	2.23477e-05
ENST00000366425	ENSG00000203618	GP1BB	chr22:19714463-19724771	3.21623	18.6884	-2.5387	0.000173188	0.0139148
ENST00000534546	ENSG00000149547	EI24	chr11:125569215-125584687	0	10.1611	inf	0.0010659	0.0362854
ENST00000374040	ENSG00000142733	MAP3K6	chr1:27355183-27366892	0	5.71719	inf	0.000178196	0.013962
ENST00000446046	ENSG00000115414	FN1	chr2:215360439-215436172	0.476179	5.63354	-3.56446	8.51002e-06	0.00241382
ENST00000535335	ENSG00000172059	KLF11	chr2:10042848-10054836	0	3.35764	inf	0.00123841	0.0387426
ENST00000291270	ENSG00000104936	DMPK	chr19:45764784-45792802	1.26851	51.2698	-5.3369	1.31579e-10	4.74406e-07
ENST00000357491	ENSG00000198521	ZNF43	chr19:21804948-21852125	0	3.16123	inf	0.000491884	0.025067
ENST00000369470	ENSG00000134256	CD101	chr1:117001749-117059490	0	4.64232	inf	0.000628561	0.0279356
ENST00000617555	ENSG00000111641	NOP2	chr12:6556862-6568691	0	17.1667	inf	0.000114169	0.0113213
ENST00000361665	ENSG00000082641	NFE2L1	chr17:48048328-48061487	3.47743	14.8449	-2.09388	0.000420634	0.0232894
ENST00000402042	ENSG00000196588	MKL1	chr22:40346499-40636691	3.11314	17.079	-2.45578	3.32866e-05	0.00568118
ENST00000439169	ENSG00000099899	TRMT2A	chr22:20080231-20127357	1.66848	13.8429	-3.05254	0.000177971	0.013962
ENST00000429972	ENSG00000136068	FLNB	chr3:58008399-58172251	0	2.81132	inf	0.000218845	0.0159002
ENST00000518841	ENSG00000160886	LY6K	chr8:142700110-142726973	8.02077	45.0692	-2.49033	0.000124555	0.011814
ENST00000372904	ENSG00000124120	TTPAL	chr20:44475885-44494603	0	2.66025	inf	0.000335529	0.0205915
ENST00000297857	ENSG00000165156	ZHX1	chr8:123219956-123275541	0	2.99415	inf	0.000845094	0.032638
ENST00000627726	ENSG00000071054	MAP4K4	chr2:101696849-101894689	0	3.75925	inf	0.00168503	0.0446719
ENST00000394166	ENSG00000185551	NR2F2	chr15:96325937-96340263	8.67626	33.968	-1.96903	1.6405e-05	0.00335592
ENST00000613678	ENSG00000274211	SOCS7	chr17:38352227-38405593	9.36595	36.8746	-1.97713	0.000707152	0.0297334
ENST00000540257	ENSG00000104833	TUBB4A	chr19:6494318-6502848	0	3.02542	inf	0.00183621	0.0459636
ENST00000511980	ENSG00000178950	GAK	chr4:849277-932373	0	15.7395	inf	0.000244704	0.0168411
ENST00000358694	ENSG00000198561	CTNND1	chr11:57753242-57819546	0	2.97018	inf	0.00075358	0.0306576
ENST00000345016	ENSG00000065000	AP3D1	chr19:2100987-2151557	9.08638	31.9804	-1.81541	0.000163923	0.0136205
ENST00000446176	ENSG00000187239	FNBP1	chr9:129887186-130043194	0	2.53243	inf	0.00165537	0.0443177
ENST00000370713	ENSG00000117114	ADGRL2	chr1:81306165-81992423	0	3.8628	inf	0.000465419	0.0244179
ENST00000541562	ENSG00000137411	VARS2	chr6:30914204-30926459	0	6.04159	inf	0.00050889	0.0254796
ENST00000396096	ENSG00000093000	NUP50	chr22:45163840-45188015	0	7.42864	inf	0.00112205	0.0372004
ENST00000395878	ENSG00000103353	UBFD1	chr16:23522013-23574389	0	3.97697	inf	0.000564776	0.0266853
ENST00000396446	ENSG00000120549	KIAA1217	chr10:23694745-24547848	0	3.28608	inf	0.00157232	0.0432336
ENST00000262891	ENSG00000007047	MARK4	chr19:45071499-45305283	14.573	41.9428	-1.52512	0.00085753	0.0329356
ENST00000335005	ENSG00000135916	ITM2C	chr2:230864638-230879248	0	8.14383	inf	0.00134535	0.0404223
ENST00000324873	ENSG00000176046	NUPR1	chr16:28532707-28539174	0.181541	4.07945	-4.49001	4.16813e-05	0.00649867
ENST00000347302	ENSG00000121417	ZNF211	chr19:57630394-57642779	1.72091	10.8874	-2.66141	0.000864313	0.0329765
ENST00000379081	ENSG00000164970	FAM219A	chr9:34398183-34458570	0	5.88453	inf	0.000480381	0.0247527
ENST00000253339	ENSG00000131023	LATS1	chr6:149658152-149718888	2.97405	13.5158	-2.18414	0.000375936	0.0219458
ENST00000411502	ENSG00000181045	SLC26A11	chr17:80169991-80253500	0	9.3644	inf	0.000144483	0.0127445
ENST00000563544	ENSG00000140691	ARMC5	chr16:31458079-31467166	1.21643	9.62014	-2.98341	0.000150344	0.0130618
ENST00000342179	ENSG00000178904	DPY19L3	chr19:32390049-32485895	0	3.45305	inf	0.00039514	0.0226139
ENST00000370371	ENSG00000101191	DIDO1	chr20:62877737-62937952	0	4.44709	inf	0.0017553	0.0452241
ENST00000322344	ENSG00000039650	PNKP	chr19:49861203-49867909	0.870025	13.119	-3.91446	5.0006e-05	0.00710458
ENST00000595139	ENSG00000132002	DNAJB1	chr19:14514769-14565980	152.702	715.47	-2.22817	7.67949e-07	0.000428778
ENST00000423312	ENSG00000066735	KIF26A	chr14:104138722-104180894	9.51786	29.4751	-1.63079	0.000355769	0.0213377
ENST00000619012	ENSG00000106123	EPHB6	chr7:142855060-142871094	0	2.91606	inf	0.00062408	0.0279027
ENST00000578648	ENSG00000188895	MSL1	chr17:40122297-40136916	2.62455	28.277	-3.42948	2.43282e-06	0.00100246
ENST00000630626	ENSG00000141084	RANBP10	chr16:67723065-67806652	0	4.14287	inf	0.000340314	0.0207966
ENST00000569466	ENSG00000169217	CD2BP2	chr16:30350765-30355361	1.63044	20.6948	-3.66594	0.000133768	0.0124465
ENST00000339362	ENSG00000067141	NEO1	chr15:73051709-73305206	3.79861	11.5611	-1.60574	0.00198968	0.047811
ENST00000372209	ENSG00000142937	RPS8	chr1:44739817-44778779	86.3893	257.574	-1.57606	0.00126097	0.0391091
ENST00000402497	ENSG00000106070	GRB10	chr7:50590062-50793462	3.60056	17.8453	-2.30925	0.000601758	0.0274676
ENST00000406376	ENSG00000171863	RPS7	chr2:3575204-3580919	232.889	570.486	-1.29255	0.00148574	0.042263
ENST00000560579	ENSG00000170776	AKAP13	chr15:85380586-85749358	0	7.28406	inf	0.000141632	0.012687
ENST00000545620	ENSG00000113658	SMAD5	chr5:136129506-136182734	0	3.32269	inf	0.000271952	0.0178618
ENST00000612948	ENSG00000162819	BROX	chr1:222712552-222735196	0	5.42301	inf	0.000244178	0.0168411
ENST00000348405	ENSG00000138674	SEC31A	chr4:82818660-82919969	0	7.10238	inf	0.000174397	0.0139343
ENST00000391973	ENSG00000168385	SEPT2	chr2:241227263-241354027	6.3868	24.0952	-1.91558	0.00053465	0.0261285
ENST00000391976	ENSG00000115677	HDLBP	chr2:241227263-241354027	6.34349	41.6742	-2.71581	8.43251e-08	7.60086e-05
ENST00000371130	ENSG00000009694	TENM1	chrX:124375902-124963817	0.0477739	4.19837	-6.45746	8.53956e-05	0.00966471
ENST00000622220	ENSG00000135119	RNFT2	chr12:116738290-116853631	0	3.79052	inf	0.00186257	0.0461942
ENST00000367204	ENSG00000143842	SOX13	chr1:204073603-204127743	2.7244	13.2911	-2.28645	0.000383221	0.0221543
ENST00000549151	ENSG00000079337	RAPGEF3	chr12:47706084-47833132	0	6.49514	inf	0.000309613	0.0196275
ENST00000249501	ENSG00000128710	HOXD10	chr2:176116578-176119942	13.8323	49.78	-1.84753	0.000238823	0.0166391
ENST00000249504	ENSG00000128713	HOXD11	chr2:176107285-176109588	14.2755	51.3422	-1.8466	0.000470892	0.0245149
ENST00000234198	ENSG00000115844	DLX2	chr2:172099438-172102900	3.80734	20.7875	-2.44886	5.09863e-05	0.00710458
ENST00000571691	ENSG00000184009	ACTG1	chr17:81509970-81527776	14.7201	91.6558	-2.63844	6.8589e-05	0.0085223
ENST00000348066	ENSG00000108509	CAMTA2	chr17:4967994-4987652	0	7.13726	inf	0.000118996	0.0115591
ENST00000540442	ENSG00000115947	ORC4	chr2:147844516-148516971	0	6.39152	inf	3.26905e-05	0.00564626
ENST00000494517	ENSG00000173230	GOLGB1	chr3:121663198-121749767	0	7.44845	inf	9.51785e-05	0.0102438
ENST00000585291	ENSG00000082641	NFE2L1	chr17:48048328-48061487	0	4.20226	inf	0.00062059	0.0277955
ENST00000341712	ENSG00000133030	MPRIP	chr17:17042544-17237182	13.1198	47.9443	-1.86962	4.91184e-05	0.00710458
ENST00000347004	ENSG00000184916	JAG2	chr14:105140980-105181303	2.65676	12.2779	-2.20833	0.000142123	0.0126917
ENST00000294702	ENSG00000162676	GFI1	chr1:92474761-92486876	0	2.76138	inf	0.00181811	0.0458459
ENST00000461065	ENSG00000133612	AGAP3	chr7:151085866-151144436	0	16.1212	inf	0.000278543	0.0181771
ENST00000313766	ENSG00000177706	FAM20C	chr7:182934-260745	5.00968	22.5434	-2.16991	9.94527e-05	0.0105701
ENST00000582330	ENSG00000109066	TMEM104	chr17:74776482-74839779	0	8.05135	inf	2.77916e-05	0.00501762
ENST00000405375	ENSG00000124762	CDKN1A	chr6:36676459-36687339	0	8.05683	inf	0.00063572	0.0281238
ENST00000322610	ENSG00000178188	SH2B1	chr16:28846599-28874212	0	3.7034	inf	0.00202925	0.0481741
ENST00000552842	ENSG00000219200	RNASEK	chr17:7012416-7019630	0	48.9879	inf	0.00041486	0.0232741
ENST00000438029	ENSG00000136197	C7orf25	chr7:42908725-42912305	0	8.40911	inf	0.000663228	0.028558
ENST00000382538	ENSG00000103197	TSC2	chr16:2039814-2135898	2.18121	9.80894	-2.16897	0.000646547	0.028299
ENST00000339995	ENSG00000110321	EIF4G2	chr11:10797049-10809110	0	15.0133	inf	1.45355e-05	0.00311465
ENST00000336783	ENSG00000168488	ATXN2L	chr16:28823047-28837237	28.5866	80.354	-1.49103	0.000199091	0.0148771
ENST00000613602	ENSG00000132436	FIGNL1	chr7:50444127-50565457	0.205945	9.10135	-5.46575	0.000868679	0.0329919
ENST00000356166	ENSG00000156860	FBRS	chr16:30658430-30670814	44.4627	102.107	-1.19942	0.00134047	0.0404019
ENST00000584436	ENSG00000266074	BAHCC1	chr17:81395474-81466332	0	11.8079	inf	2.56927e-07	0.000176448
ENST00000263801	ENSG00000067369	TP53BP1	chr15:43371100-43510614	0	2.47444	inf	0.00101309	0.0355778
ENST00000480184	ENSG00000077157	PPP1R12B	chr1:202348698-202710417	2.60896	13.1023	-2.32828	0.00214104	0.0496432
ENST00000339209	ENSG00000130024	PHF10	chr6:169702189-169725854	0	9.00367	inf	0.00140152	0.0410409
ENST00000350766	ENSG00000119487	MAPKAP1	chr9:125437392-125707234	0	6.61631	inf	0.000358621	0.0214607
ENST00000380938	ENSG00000112851	ERBB2IP	chr5:65926474-66082549	1.39592	7.23213	-2.3732	0.00130297	0.0398786
ENST00000380935	ENSG00000112851	ERBB2IP	chr5:65926474-66082549	0	3.1866	inf	0.000432289	0.0236602
ENST00000378700	ENSG00000172201	ID4	chr6:19534943-19840684	9.73226	40.8216	-2.06849	0.000108629	0.0111505
ENST00000409212	ENSG00000130147	SH3BP4	chr2:234951972-235055714	0	3.50321	inf	0.000465194	0.0244179
ENST00000504138	ENSG00000127418	FGFRL1	chr4:1009978-1026897	0	12.5015	inf	0.000490629	0.025067
ENST00000552402	ENSG00000258315	C17orf49	chr17:7012416-7019630	0	13.6752	inf	0.0016416	0.0440468
ENST00000466073	ENSG00000137203	TFAP2A	chr6:10393185-10419638	4.94672	39.3514	-2.99187	0.000192786	0.0145188
ENST00000368988	ENSG00000107679	PLEKHA1	chr10:122374695-122442602	0	3.46271	inf	0.00117954	0.0377192
ENST00000380409	ENSG00000137275	RIPK1	chr6:3068423-3115187	1.96936	13.734	-2.80195	4.08402e-05	0.00647251
ENST00000611592	ENSG00000064655	EYA2	chr20:46894623-47188844	0	2.47225	inf	0.00189792	0.0466417
ENST00000380874	ENSG00000054598	FOXC1	chr6:1609971-1613897	22.4723	65.6233	-1.54606	0.000172989	0.0139148
ENST00000598205	ENSG00000105357	MYH14	chr19:50188185-50310545	0	3.17491	inf	0.000660307	0.0285118
ENST00000369561	ENSG00000163349	HIPK1	chr1:113927634-113977869	0	5.60992	inf	0.000439449	0.0237813
ENST00000405237	ENSG00000205560	CPT1B	chr22:50568860-50578455	0	4.3178	inf	0.00199311	0.0478281
ENST00000596288	ENSG00000112118	MCM3	chr6:52264008-52284881	3.50651	15.7138	-2.16392	0.000922784	0.0340675
ENST00000263054	ENSG00000108018	SORCS1	chr10:106573662-107164534	0.907667	4.76043	-2.39086	0.000236315	0.0165846
ENST00000269593	ENSG00000141753	IGFBP4	chr17:40443460-40457731	5.33874	26.7083	-2.32272	4.90816e-05	0.00710458
ENST00000367161	ENSG00000133059	DSTYK	chr1:205142504-205211566	0	3.51973	inf	0.000138055	0.0126015
ENST00000399506	ENSG00000132535	DLG4	chr17:7189889-7225273	0	5.52319	inf	0.00061043	0.0274764
ENST00000402574	ENSG00000116141	MARK1	chr1:220528182-220664461	0.392346	4.44225	-3.50109	0.00033437	0.0205915
ENST00000558566	ENSG00000092330	TINF2	chr14:24239642-24242674	0	8.5038	inf	0.000864113	0.0329765
ENST00000327238	ENSG00000155229	MMS19	chr10:97458323-97498758	0	3.4662	inf	0.00200026	0.047928
ENST00000437131	ENSG00000144674	GOLGA4	chr3:37243176-37366751	0.684807	9.14153	-3.73867	8.23597e-07	0.000439923
ENST00000373856	ENSG00000147140	NONO	chrX:71283191-71301168	3.27573	24.2611	-2.88876	0.000103538	0.0107041
ENST00000373855	ENSG00000119397	CNTRL	chr9:121074862-121177610	0	2.70451	inf	0.000241881	0.016731
ENST00000389169	ENSG00000154803	FLCN	chr17:17042544-17237182	5.73563	24.2825	-2.08189	0.00142713	0.0413294
ENST00000389167	ENSG00000132522	GPS2	chr17:7306998-7315564	30.0234	87.8883	-1.54958	0.00154005	0.0430439
ENST00000397500	ENSG00000241878	PISD	chr22:31496138-31662432	3.07422	15.5893	-2.34226	0.00114452	0.0375964
ENST00000346736	ENSG00000132016	C19orf57	chr19:13882347-13930879	0	7.60136	inf	0.000375756	0.0219458
ENST00000447894	ENSG00000130396	MLLT4	chr6:167826921-167972023	2.25135	19.7489	-3.13291	2.18107e-07	0.000165555
ENST00000258884	ENSG00000136379	ABHD17C	chr15:80679683-80755621	4.65208	19.1171	-2.03891	0.00117758	0.0376981
ENST00000561894	ENSG00000140525	FANCI	chr15:89243948-89334861	0.609167	9.6908	-3.99171	5.76043e-05	0.00755244
ENST00000595465	ENSG00000011243	AKAP8L	chr19:15380047-15419141	2.9147	39.8166	-3.77195	2.34797e-07	0.000173653
ENST00000261609	ENSG00000128731	HERC2	chr15:28111039-28322152	12.3262	29.5288	-1.2604	0.000844331	0.032638
ENST00000595992	ENSG00000132002	DNAJB1	chr19:14514769-14565980	0	68.0955	inf	0.000256654	0.0173371
ENST00000619562	ENSG00000136231	IGF2BP3	chr7:23299199-23470467	0	6.06217	inf	0.00157193	0.0432336
ENST00000427777	ENSG00000100376	FAM118A	chr22:45308981-45341955	0	49.4769	inf	0.000899064	0.033592
ENST00000503431	ENSG00000154277	UCHL1	chr4:41220073-41268429	4.78353	165.512	-5.11272	5.55112e-15	5.33721e-11
ENST00000247207	ENSG00000126803	HSPA2	chr14:64535904-64546173	3.3826	16.4111	-2.27847	0.00019087	0.0144851
ENST00000528057	ENSG00000162302	RPS6KA4	chr11:64359147-64372215	0.857286	6.21321	-2.85749	0.00183848	0.0459636
ENST00000389253	ENSG00000079805	DNM2	chr19:10718078-10836318	0.470728	4.57001	-3.27923	0.00137816	0.0408129
ENST00000593475	ENSG00000068400	GRIPAP1	chrX:48973722-49002264	0	12.4938	inf	8.35104e-05	0.00955863
ENST00000517323	ENSG00000104447	TRPS1	chr8:115408495-115809673	1.13644	9.87866	-3.1198	0.00116975	0.0376981
ENST00000570054	ENSG00000260914	RP11-343C2.11	chr16:69187128-69408571	0	16.0372	inf	0.000460957	0.0243961
ENST00000408952	ENSG00000221978	CCNL2	chr1:1386494-1399317	23.6446	67.0632	-1.50401	0.00216468	0.0499421
ENST00000544465	ENSG00000135525	MAP7	chr6:136342280-136550819	2.32141	19.3694	-3.0607	1.77352e-05	0.0036025
ENST00000344921	ENSG00000099956	SMARCB1	chr22:23786962-23839012	0	10.3452	inf	0.000834962	0.0325288
ENST00000534400	ENSG00000096070	BRPF3	chr6:36158067-36232790	3.27603	12.532	-1.9356	0.00154776	0.0431757
ENST00000531863	ENSG00000254986	DPP3	chr11:66466326-66546238	0.259564	9.66072	-5.21797	0.00024157	0.016731
ENST00000475390	ENSG00000121871	SLITRK3	chr3:165186719-165197109	0	3.48293	inf	0.000457537	0.0243491
ENST00000367251	ENSG00000131018	SYNE1	chr6:151690495-152637801	0	3.04781	inf	0.000427343	0.0234786
ENST00000600033	ENSG00000128016	ZFP36	chr19:39406812-39409412	20.8392	115.92	-2.47576	0.000624919	0.0279027
ENST00000321685	ENSG00000110011	DNAJC4	chr11:64206677-64234292	0	5.94227	inf	0.00196675	0.0474548
ENST00000306058	ENSG00000171456	ASXL1	chr20:32358343-32439319	0	3.06488	inf	0.000610247	0.0274764
ENST00000321680	ENSG00000164506	STXBP5	chr6:147204424-147390476	0	4.74095	inf	0.000780466	0.0312733
ENST00000358295	ENSG00000219438	FAM19A5	chr22:48489459-48850912	0.124861	4.71129	-5.23773	0.000549518	0.0263797
ENST00000373798	ENSG00000159023	EPB41	chr1:28887090-29123935	0	5.33834	inf	0.000113645	0.0113213
ENST00000361452	ENSG00000186575	NF2	chr22:29603555-29698598	0.762654	6.91038	-3.17967	5.29587e-05	0.00717503
ENST00000335263	ENSG00000140153	WDR20	chr14:102139843-102305200	0	4.37279	inf	0.00136172	0.0405339
ENST00000395842	ENSG00000073150	PANX2	chr22:50170730-50180294	4.15822	21.1359	-2.34566	2.95228e-05	0.00525652
ENST00000547303	ENSG00000175197	DDIT3	chr12:57460134-57520517	3.34908	34.4722	-3.3636	0.000291092	0.0187387
ENST00000582746	ENSG00000161960	EIF4A1	chr17:7572705-7582113	0	14.3777	inf	0.000492932	0.0250761
ENST00000340093	ENSG00000011422	PLAUR	chr19:43646094-43670547	1.21804	15.5478	-3.67408	5.26971e-05	0.00717503
ENST00000371802	ENSG00000124214	STAU1	chr20:49113338-49188367	0	3.56465	inf	0.00211309	0.0493612
ENST00000578356	ENSG00000169733	RFNG	chr17:82047901-82057470	3.86038	23.6819	-2.61697	0.000949488	0.034536
ENST00000413464	ENSG00000148840	PPRC1	chr10:102132993-102150331	0	3.19615	inf	0.0015069	0.042571
ENST00000361293	ENSG00000131778	CHD1L	chr1:147242640-147517875	0	8.27723	inf	0.000555541	0.0265738
ENST00000250896	ENSG00000099875	MKNK2	chr19:2037464-2051244	20.6862	58.2589	-1.49381	0.000496216	0.0251103
ENST00000619601	ENSG00000111640	GAPDH	chr12:6533926-6538374	147.845	504.01	-1.76937	8.14066e-06	0.00237181
ENST00000617642	ENSG00000105647	PIK3R2	chr19:18153117-18170540	2.17158	17.7475	-3.0308	0.000815613	0.0321387
ENST00000457657	ENSG00000100813	ACIN1	chr14:23058563-23100462	9.69737	28.1552	-1.53774	0.0011899	0.0378633
ENST00000300231	ENSG00000166963	MAP1A	chr15:43510957-43531620	0.304126	5.25046	-4.1097	1.25923e-09	2.79394e-06
ENST00000293349	ENSG00000068137	PLEKHH3	chr17:42667913-42676994	0	11.6279	inf	6.12012e-05	0.007811
ENST00000377107	ENSG00000102226	USP11	chrX:47232689-47248328	0	5.56818	inf	0.000711324	0.029831
ENST00000491737	ENSG00000125676	THOC2	chrX:123600560-123733056	4.60503	21.402	-2.21646	6.29073e-05	0.00795833
ENST00000376488	ENSG00000068308	OTUD5	chrX:48922027-48958386	6.0151	23.0338	-1.93709	0.00102752	0.0357945
ENST00000381401	ENSG00000169100	SLC25A6	chrX:1386151-1392724	162.183	401.144	-1.3065	0.000435759	0.02376
ENST00000409321	ENSG00000187514	PTMA	chr2:231707683-231713541	8.72113	47.5135	-2.44575	0.00212468	0.0494626
ENST00000356348	ENSG00000196911	KPNA5	chr6:116681186-116741866	0	5.29833	inf	0.00140428	0.0410578
ENST00000356346	ENSG00000178209	PLEC	chr8:143915146-143976734	0	7.6443	inf	5.45449e-07	0.000334743
ENST00000251268	ENSG00000105429	MEGF8	chr19:42325608-42378769	0.865978	7.56077	-3.12613	3.96104e-06	0.00144623
ENST00000558131	ENSG00000108107	RPL28	chr19:55385344-55407777	14.7721	170.05	-3.52501	2.24319e-05	0.00428494
ENST00000313071	ENSG00000176165	FOXG1	chr14:28765387-28770277	14.4059	39.016	-1.43741	0.000737409	0.0302939
ENST00000450824	ENSG00000141577	CEP131	chr17:81189592-81222999	0	4.10619	inf	0.00138742	0.0408329
ENST00000601291	ENSG00000126456	IRF3	chr19:49659569-49673916	0	8.6141	inf	0.00176209	0.0452588
ENST00000594824	ENSG00000099331	MYO9B	chr19:17075780-17214537	2.6733	19.0796	-2.83533	1.91397e-07	0.000153351
ENST00000317350	ENSG00000170525	PFKFB3	chr10:6144933-6235545	0	6.30491	inf	0.00168816	0.0446821
ENST00000531875	ENSG00000160957	RECQL4	chr8:144511287-144517845	1.12449	23.7623	-4.40133	0.000813354	0.0320936
ENST00000592528	ENSG00000105355	PLIN3	chr19:4838340-4867768	0	5.39745	inf	0.00144763	0.0416357
ENST00000367353	ENSG00000162702	ZNF281	chr1:200404939-200410056	6.4728	22.7533	-1.81361	0.00128366	0.039568
ENST00000332029	ENSG00000185338	SOCS1	chr16:11249648-11351762	2.40867	12.9779	-2.42974	0.00140996	0.0410578
ENST00000242208	ENSG00000122641	INHBA	chr7:41685113-41703108	0.383343	2.85497	-2.89677	0.000172007	0.0139148
ENST00000308406	ENSG00000166484	MAPK7	chr17:19337553-19387240	1.03241	9.50181	-3.20219	0.000152624	0.0131287
ENST00000409691	ENSG00000263020	CSNK2B	chr6:31661228-31673546	0	8.84139	inf	0.000867771	0.0329919
ENST00000310842	ENSG00000146707	POMZP3	chr7:76609985-76627241	0	8.18289	inf	0.00155172	0.043184
ENST00000553456	ENSG00000170370	EMX2	chr10:117484294-117549546	0	3.21539	inf	0.000988746	0.0349587
ENST00000394370	ENSG00000145868	FBXO38	chr5:148383934-148442836	0	2.62352	inf	0.00198752	0.047811
ENST00000416449	ENSG00000136861	CDK5RAP2	chr9:120388868-120580170	0	4.01	inf	0.000992853	0.0349965
ENST00000395542	ENSG00000106078	COBL	chr7:51016211-51316818	0	3.95214	inf	0.000364069	0.0216296
ENST00000538342	ENSG00000178188	SH2B1	chr16:28846599-28874212	0	7.77208	inf	0.00216365	0.0499421
ENST00000244745	ENSG00000124766	SOX4	chr6:21592768-21598619	26.5697	72.7906	-1.45397	0.000152704	0.0131287
ENST00000371014	ENSG00000198160	MIER1	chr1:66924894-66988619	0	7.95522	inf	0.00149993	0.0424157
ENST00000577396	ENSG00000213246	SUPT4H1	chr17:58301230-58417582	0	6.508	inf	0.00169184	0.0446866
ENST00000356839	ENSG00000072778	ACADVL	chr17:7189889-7225273	3.84506	18.2838	-2.24949	0.000826703	0.0323987
ENST00000356834	ENSG00000197226	TBC1D9B	chr5:179862065-179907859	0	13.4399	inf	6.18212e-06	0.00200279
ENST00000397396	ENSG00000214063	TSPAN4	chr11:842807-867116	0	7.29915	inf	0.00109691	0.0366778
ENST00000373812	ENSG00000198492	YTHDF2	chr1:28736620-28769775	9.68682	32.0483	-1.72615	0.00103234	0.035919
ENST00000589006	ENSG00000160633	SAFB	chr19:5586998-5668478	0	41.7467	inf	0.0020406	0.0482451
ENST00000610930	ENSG00000278259	MYO19	chr17:36486628-36534988	1.24065	7.87928	-2.66697	0.00133718	0.0403869
ENST00000380771	ENSG00000124535	WRNIP1	chr6:2765413-2786952	2.42505	17.9484	-2.88777	7.67833e-05	0.0090071
ENST00000422441	ENSG00000144668	ITGA9	chr3:37452114-37861732	1.01484	6.42039	-2.66141	0.00170864	0.0447622
ENST00000396354	ENSG00000072864	NDE1	chr16:15643266-15857033	0	7.56885	inf	0.000190837	0.0144851
ENST00000371725	ENSG00000165689	SDCCAG3	chr9:136401921-136423761	1.52514	15.5643	-3.35123	0.000187518	0.0144851
ENST00000613249	ENSG00000197863	ZNF790	chr19:36797517-36916291	0	4.28778	inf	0.00155756	0.0432336
ENST00000310706	ENSG00000173801	JUP	chr17:41754603-41786931	0.816635	12.1157	-3.89105	1.06287e-05	0.00268898
ENST00000356183	ENSG00000077235	GTF3C1	chr16:27460612-27549913	8.30303	22.7275	-1.45273	0.00127648	0.0394629
ENST00000343470	ENSG00000145220	LYAR	chr4:4267700-4290169	0	7.53136	inf	0.00119819	0.0379103
ENST00000341901	ENSG00000188322	SBK1	chr16:28292518-28323849	7.64942	24.8363	-1.69903	0.000291696	0.0187387
ENST00000420893	ENSG00000031003	FAM13B	chr5:137814332-138051961	0	10.7142	inf	8.5737e-05	0.00966471
ENST00000295956	ENSG00000136068	FLNB	chr3:58008399-58172251	0.100706	3.24908	-5.01181	0.000114217	0.0113213
ENST00000573283	ENSG00000184009	ACTG1	chr17:81509970-81527776	3.44579	27.4824	-2.9956	3.89032e-05	0.00630407
ENST00000506126	ENSG00000145425	RPS3A	chr4:151099572-151104652	27.0173	125.019	-2.21019	0.00014056	0.0126396
ENST00000531094	ENSG00000143442	POGZ	chr1:151402723-151459465	0	5.09129	inf	0.000361216	0.021549
ENST00000468090	ENSG00000160209	PDXK	chr21:43719093-43762307	0	11.7138	inf	2.88368e-06	0.00115149
ENST00000393445	ENSG00000135945	REV1	chr2:99318981-99490035	0	2.54194	inf	0.00149987	0.0424157
ENST00000529383	ENSG00000108312	UBTF	chr17:44191804-44222814	10.2265	32.4871	-1.66756	0.00203701	0.0482451
ENST00000335350	ENSG00000107731	UNC5B	chr10:71212569-71302864	7.13029	23.2891	-1.70763	0.000172524	0.0139148
ENST00000378474	ENSG00000165175	MID1IP1	chrX:38801431-38806537	0	16.9775	inf	0.000104409	0.0107556
ENST00000333175	ENSG00000182087	TMEM259	chr19:1000418-1021179	18.0566	76.9808	-2.09197	1.12648e-05	0.00273043
ENST00000359171	ENSG00000110713	NUP98	chr11:3665586-3797792	0	3.63397	inf	0.00027739	0.0181429
ENST00000357248	ENSG00000080503	SMARCA2	chr9:2015218-2193624	0	3.84092	inf	0.000350783	0.0211531
ENST00000357244	ENSG00000056586	RC3H2	chr9:122844555-122905341	0.764252	9.00762	-3.55903	5.83367e-05	0.00761386
ENST00000353979	ENSG00000171307	ZDHHC16	chr10:97446130-97457370	0	9.88776	inf	0.000604698	0.0274676
ENST00000355480	ENSG00000182871	COL18A1	chr21:45405136-45544411	0	2.50955	inf	0.00123673	0.038732
ENST00000350995	ENSG00000106462	EZH2	chr7:148807383-148884287	3.22035	23.9752	-2.89626	3.61436e-05	0.0060288
ENST00000611373	ENSG00000135525	MAP7	chr6:136342280-136550819	0	8.21305	inf	0.000589795	0.0272629
ENST00000417902	ENSG00000061273	HDAC7	chr12:47706084-47833132	4.23467	27.1778	-2.68211	0.0018037	0.0455967
ENST00000325006	ENSG00000158467	AHCYL2	chr7:129225022-129430211	1.30348	9.3274	-2.83911	6.11104e-05	0.007811
ENST00000401738	ENSG00000143924	EML4	chr2:42169349-42332548	0	3.97331	inf	0.00109491	0.0366778
ENST00000312990	ENSG00000135446	CDK4	chr12:57744880-57760407	0	11.1527	inf	0.000711542	0.029831
ENST00000335090	ENSG00000198464	ZNF480	chr19:52297176-52367778	0	4.5181	inf	0.00114141	0.0375403
ENST00000322002	ENSG00000176887	SOX11	chr2:5692666-5708095	20.8641	58.523	-1.48798	8.61125e-05	0.00966471
ENST00000372302	ENSG00000126878	AIF1L	chr9:131096475-131123152	0	3.26971	inf	0.0020558	0.0484458
ENST00000394949	ENSG00000169375	SIN3A	chr15:75369378-75455842	5.17973	16.8128	-1.69861	0.00145748	0.0417718
ENST00000337354	ENSG00000157020	SEC13	chr3:10300930-10321178	1.84705	28.4962	-3.94747	3.61594e-05	0.0060288
ENST00000401525	ENSG00000157954	WIPI2	chr7:5190187-5233826	0.491721	8.33222	-4.08279	0.00199074	0.047811
ENST00000444957	ENSG00000214022	REPIN1	chr7:150368188-150398631	0	5.51127	inf	0.000955826	0.0346355
ENST00000262305	ENSG00000090565	RAB11FIP3	chr16:425618-523011	29.4062	68.4809	-1.21958	0.00184052	0.0459636
ENST00000503811	ENSG00000015479	MATR3	chr5:139273751-139331677	12.1743	43.2947	-1.83035	0.000397908	0.0226823
ENST00000368474	ENSG00000160710	ADAR	chr1:154582061-154627964	0	6.98448	inf	2.85649e-05	0.00511754
ENST00000591897	ENSG00000153443	UBALD1	chr16:4608882-4615027	6.73912	30.9795	-2.20068	0.00216367	0.0499421
ENST00000380913	ENSG00000146950	SHROOM2	chrX:9786455-9949443	0.125195	3.06191	-4.61218	5.63557e-07	0.000338651
ENST00000379608	ENSG00000137203	TFAP2A	chr6:10393185-10419638	8.14172	36.1427	-2.1503	7.7358e-05	0.00903366
ENST00000375442	ENSG00000184205	TSPYL2	chrX:53082366-53088540	38.6222	110.429	-1.51562	0.000170781	0.0139148
ENST00000527302	ENSG00000140988	RPS2	chr16:1962051-1964860	184.505	678.091	-1.87782	7.17901e-06	0.00215699
ENST00000575318	ENSG00000120071	KANSL1	chr17:46029915-46225374	0	6.62995	inf	0.000162655	0.0136205
ENST00000369236	ENSG00000151892	GFRA1	chr10:116056924-116273467	0.0883841	2.82662	-4.99915	0.00040059	0.0227902
ENST00000307114	ENSG00000172432	GTPBP2	chr6:43620481-43629162	3.80936	18.8238	-2.30494	0.000395006	0.0226139
ENST00000264827	ENSG00000095066	HOOK2	chr19:12763002-12778457	0.804734	10.996	-3.77233	8.86855e-05	0.00987662
ENST00000327827	ENSG00000182831	C16orf72	chr16:9091647-9121640	15.0058	37.4084	-1.31784	0.00149028	0.0423117
ENST00000511833	ENSG00000182903	ZNF721	chr4:386173-499156	2.31659	21.2656	-3.19845	6.29634e-06	0.00200279
ENST00000245222	ENSG00000063176	SPHK2	chr19:48615327-48637438	0.701979	7.7655	-3.46758	0.000351281	0.0211531
ENST00000457855	ENSG00000156983	BRPF1	chr3:9731728-9748018	1.00538	6.16126	-2.61549	0.00155959	0.0432336
ENST00000543184	ENSG00000185686	PRAME	chr22:22547700-22559340	0	4.20743	inf	0.000988984	0.0349587
ENST00000540033	ENSG00000067208	EVI5	chr1:92508695-92792404	0.861897	5.17179	-2.58508	0.000335252	0.0205915
ENST00000286760	ENSG00000156232	WHAMM	chr15:82809627-82836108	11.5576	32.1403	-1.47554	0.000742506	0.0303785
ENST00000534155	ENSG00000147548	WHSC1L1	chr8:38269696-38382272	7.23219	64.1718	-3.14943	0.000702201	0.0295683
ENST00000405938	ENSG00000100109	TFIP11	chr22:26483876-26512505	0	3.63214	inf	0.00212033	0.0494411
ENST00000451288	ENSG00000109184	DCUN1D4	chr4:51843062-51916837	0	4.92302	inf	0.000214836	0.0157277
ENST00000524462	ENSG00000105397	TYK2	chr19:10350528-10380676	0.951182	17.7187	-4.21941	4.11037e-07	0.000269454
ENST00000576547	ENSG00000141543	EIF4A3	chr17:80135213-80147183	7.36972	69.8418	-3.24441	0.000424134	0.0233527
ENST00000559717	ENSG00000196547	MAN2A2	chr15:90902217-90922584	11.7005	33.3545	-1.51132	0.000428541	0.0234997
ENST00000245618	ENSG00000131037	EPS8L1	chr19:55072019-55087922	0.943379	5.32921	-2.49801	0.00209707	0.0491371
ENST00000414716	ENSG00000099814	CEP170B	chr14:104865279-104896770	11.1242	31.7376	-1.51249	0.000520163	0.0258491
ENST00000616566	ENSG00000013375	PGM3	chr6:83067665-83198932	0	3.4353	inf	0.000527312	0.0259826
ENST00000393606	ENSG00000108312	UBTF	chr17:44191804-44222814	8.11435	35.4091	-2.12557	9.7365e-05	0.0104015
ENST00000596251	ENSG00000160570	DEDD2	chr19:42198597-42220123	3.53804	23.6849	-2.74295	0.00138697	0.0408329
ENST00000225648	ENSG00000108511	HOXB6	chr17:48590441-48604992	2.42702	22.4808	-3.21144	3.79113e-05	0.00624865
ENST00000249923	ENSG00000129083	COPB1	chr11:14457505-14500027	13.3861	40.9913	-1.61458	0.000653002	0.028368
ENST00000331569	ENSG00000183779	ZNF703	chr8:37695750-37700021	23.4384	95.4119	-2.0253	1.10568e-06	0.000540545
ENST00000539756	ENSG00000120438	TCP1	chr6:159669056-159789749	1.57254	32.4346	-4.36636	0.000778967	0.0312733
ENST00000366992	ENSG00000143493	INTS7	chr1:211940400-212035542	1.34527	11.5073	-3.09658	9.46672e-05	0.0102438
ENST00000441246	ENSG00000047315	POLR2B	chr4:56963369-57110385	0	7.97517	inf	0.000178615	0.013962
ENST00000361078	ENSG00000055917	PUM2	chr2:20248690-20352222	1.61131	12.0024	-2.89702	6.4416e-06	0.00201958
ENST00000308775	ENSG00000173402	DAG1	chr3:49468702-49535618	4.60686	14.5218	-1.65636	0.00189641	0.0466417
ENST00000306645	ENSG00000178927	C17orf62	chr17:82389222-82450829	0	6.36145	inf	0.00151585	0.0426305
ENST00000395135	ENSG00000140464	PML	chr15:73994672-74047812	0	4.85379	inf	0.00194544	0.0472741
ENST00000368786	ENSG00000188690	UROS	chr10:125784979-125823248	0	7.95846	inf	0.00116897	0.0376981
ENST00000344442	ENSG00000174720	LARP7	chr4:112636963-112657592	2.55208	13.1205	-2.36208	0.00164728	0.0441581
ENST00000302057	ENSG00000170561	IRX2	chr5:2745844-2751662	0	3.95984	inf	0.00093567	0.0341936
ENST00000425954	ENSG00000196576	PLXNB2	chr22:50274978-50307627	0	28.0159	inf	0.00160155	0.0434884
ENST00000284440	ENSG00000154277	UCHL1	chr4:41220073-41268429	0	53.9819	inf	1.40135e-05	0.00308149
ENST00000215980	ENSG00000100162	CENPM	chr22:41938720-41947164	0	14.2241	inf	0.00143402	0.0414459
ENST00000448507	ENSG00000132405	TBC1D14	chr4:6909241-7057952	0	6.45128	inf	6.80215e-05	0.00849356
ENST00000545250	ENSG00000165699	TSC1	chr9:132891347-132944633	1.08709	6.45664	-2.57031	0.000132765	0.0124064
ENST00000336452	ENSG00000132507	EIF5A	chr17:7306998-7315564	18.3347	77.445	-2.0786	0.000225803	0.0162827
ENST00000346177	ENSG00000128591	FLNC	chr7:128830376-128859274	1.09488	4.72168	-2.10852	0.00043933	0.0237813
ENST00000401470	ENSG00000196422	PPP1R26	chr9:135462726-135488893	0	5.07027	inf	0.000267867	0.0177847
ENST00000399212	ENSG00000185917	SETD4	chr21:36034540-36126640	0	4.10065	inf	0.00118975	0.0378633
ENST00000297788	ENSG00000128596	CCDC136	chr7:128790756-128822132	0.837715	6.83529	-3.02847	0.000251952	0.0170995
ENST00000375766	ENSG00000162458	FBLIM1	chr1:15756606-15786594	3.80016	14.9262	-1.97371	0.000748817	0.03055
ENST00000619622	ENSG00000006282	SPATA20	chr17:50547088-50555852	0	4.29309	inf	0.00188721	0.046605
ENST00000587091	ENSG00000147100	SLC16A2	chrX:74421460-74533917	0.595934	3.45413	-2.5351	0.00143697	0.0414895
ENST00000488574	ENSG00000242265	PEG10	chr7:94656324-94669695	0	10.1485	inf	0.000283711	0.0183896
ENST00000382110	ENSG00000171853	TRAPPC12	chr2:3379674-3485094	1.46227	10.0971	-2.78766	0.00123479	0.038732
ENST00000586027	ENSG00000123159	GIPC1	chr19:14477759-14496149	0	13.9151	inf	0.000637779	0.0281485
ENST00000599256	ENSG00000221983	UBA52	chr19:18571729-18577550	4.19424	25.6208	-2.61084	0.00113489	0.0373684
ENST00000515641	ENSG00000151458	ANKRD50	chr4:124664051-124712732	0.886539	5.79558	-2.7087	0.00125661	0.0390158
ENST00000296591	ENSG00000164176	EDIL3	chr5:83940553-84384793	1.27082	6.12693	-2.2694	0.000482385	0.0247845
ENST00000399409	ENSG00000100949	RABGGTA	chr14:24265537-24271739	1.17803	9.90823	-3.07226	0.000411004	0.0231282
ENST00000395962	ENSG00000006744	ELAC2	chr17:12992390-13018187	0	9.92638	inf	0.000156597	0.0133079
ENST00000298295	ENSG00000165507	C10orf10	chr10:44959791-44995891	1.58971	33.7891	-4.40972	7.65887e-11	3.15589e-07
ENST00000476993	ENSG00000179403	VWA1	chr1:1434860-1442882	0.975854	8.42037	-3.10915	9.16265e-06	0.00249328
ENST00000593685	ENSG00000105204	DYRK1B	chr19:39825349-39834201	1.11669	13.4701	-3.59246	3.46338e-05	0.00587633
ENST00000538906	ENSG00000167394	ZNF668	chr16:31056459-31074320	1.0588	6.48749	-2.61522	0.00215409	0.0498706
ENST00000351097	ENSG00000155313	USP25	chr21:15730024-15880069	0	7.64501	inf	0.000987043	0.0349587
ENST00000419704	ENSG00000127054	CPSF3L	chr1:1308566-1324691	0	8.14376	inf	0.00174853	0.0452194
ENST00000562057	ENSG00000166145	SPINT1	chr15:40835992-40858207	3.36625	16.106	-2.25838	0.00049551	0.0251103
ENST00000355951	ENSG00000198420	TCAF1	chr7:143851374-143902198	0	4.8989	inf	0.000793224	0.0315148
ENST00000605173	ENSG00000181588	MEX3D	chr19:1554668-1568058	6.43277	34.0535	-2.40429	8.78496e-05	0.00982144
ENST00000498678	ENSG00000120093	HOXB3	chr17:48542654-48590272	0	15.3501	inf	0.000102363	0.0106977
ENST00000531543	ENSG00000137692	DCUN1D5	chr11:103062075-103092215	0	19.7934	inf	0.000630758	0.0279901
ENST00000536224	ENSG00000131979	GCH1	chr14:54842007-54902852	0	10.1175	inf	0.000474538	0.0245737
ENST00000535040	ENSG00000146242	TPBG	chr6:82363205-82370828	0.790465	5.98772	-2.92123	0.00195826	0.0474258
ENST00000014914	ENSG00000013588	GPRC5A	chr12:12890781-12917937	7.7671	24.0768	-1.63219	0.000199855	0.0148957
ENST00000520777	ENSG00000197530	MIB2	chr1:1615414-1630610	0	11.3489	inf	5.91624e-05	0.00768685
ENST00000576924	ENSG00000167978	SRRM2	chr16:2737075-2771412	0	6.64821	inf	0.000442813	0.0238738
ENST00000219271	ENSG00000102996	MMP15	chr16:58025565-58046901	4.86649	17.2679	-1.82713	0.00049164	0.025067
ENST00000620121	ENSG00000171456	ASXL1	chr20:32358343-32439319	9.31665	25.2966	-1.44106	0.00202457	0.0481463
ENST00000530109	ENSG00000104529	EEF1D	chr8:143579696-143603224	5.09371	50.482	-3.30898	0.00123659	0.038732
ENST00000628866	ENSG00000166986	MARS	chr12:57460134-57520517	1.22328	14.3186	-3.54906	6.28225e-05	0.00795833
ENST00000360310	ENSG00000198604	BAZ1A	chr14:34752730-34875647	5.07192	16.6408	-1.71412	0.00102534	0.0357945
ENST00000358747	ENSG00000225697	SLC26A6	chr3:48625722-48635493	0	7.83722	inf	0.000376332	0.0219458
ENST00000393208	ENSG00000172530	BANP	chr16:87950435-88118422	0	5.09403	inf	0.0017081	0.0447622
ENST00000523768	ENSG00000083312	TNPO1	chr5:72794404-72916733	0	4.67429	inf	0.00190487	0.0466417
ENST00000218316	ENSG00000102195	GPR50	chrX:151175191-151181465	0	4.93474	inf	0.00135044	0.0404267
ENST00000591578	ENSG00000173581	CCDC106	chr19:55635015-55653161	1.83514	20.2288	-3.46244	0.000124657	0.011814
ENST00000525193	ENSG00000079819	EPB41L2	chr6:130839346-131063322	0.952234	10.1766	-3.4178	0.000889401	0.0335345
ENST00000302913	ENSG00000087085	ACHE	chr7:100889993-100896601	0	5.0804	inf	0.000663358	0.028558
ENST00000356896	ENSG00000010295	IFFO1	chr12:6538374-6556083	5.33455	30.2607	-2.50401	1.96932e-05	0.00383804
ENST00000430969	ENSG00000182095	TNRC18	chr7:5274368-5425414	14.2659	61.4769	-2.10748	6.03657e-08	6.44885e-05
ENST00000391553	ENSG00000212864	RNF208	chr9:137220246-137221581	2.20811	13.2114	-2.58089	0.00108622	0.0365589
ENST00000554539	ENSG00000092199	HNRNPC	chr14:21209135-21269494	0	20.721	inf	0.00177216	0.0453559
ENST00000302326	ENSG00000169184	MN1	chr22:27748276-27801498	1.4389	5.46305	-1.92474	0.000962481	0.0346819
ENST00000557997	ENSG00000140332	TLE3	chr15:70047789-70098176	31.9171	77.531	-1.28045	0.00168139	0.0446228
ENST00000450717	ENSG00000127616	SMARCA4	chr19:10961000-11065395	0	2.70741	inf	0.00129052	0.0396842
ENST00000354359	ENSG00000087460	GNAS	chr20:58818918-58911192	3.49341	23.8499	-2.77127	0.000164056	0.0136205
ENST00000557386	ENSG00000139990	DCAF5	chr14:69050880-69153126	5.07127	20.3757	-2.00643	0.000740663	0.0303462
ENST00000376420	ENSG00000137404	NRM	chr6:30688046-30691420	0	9.42442	inf	0.00144925	0.0416357
ENST00000366707	ENSG00000154358	OBSCN	chr1:228203505-228378876	0.226878	2.54285	-3.48645	7.53655e-07	0.000428778
ENST00000457313	ENSG00000135912	TTLL4	chr2:218710844-218755416	0	2.87455	inf	0.00211852	0.049439
ENST00000279441	ENSG00000166670	MMP10	chr11:102770502-102780628	1.17889	11.6107	-3.29995	3.72271e-05	0.00617115
ENST00000359210	ENSG00000058600	POLR3E	chr16:22297374-22335103	0	7.24976	inf	0.00060871	0.0274764
ENST00000429184	ENSG00000133030	MPRIP	chr17:17042544-17237182	0	20.6324	inf	0.00104169	0.0359417
ENST00000332503	ENSG00000182742	HOXB4	chr17:48542654-48590272	5.82704	27.0778	-2.21627	1.40289e-05	0.00308149
ENST00000276123	ENSG00000147180	ZNF711	chrX:85244031-85273362	12.4841	40.6776	-1.70414	0.000594189	0.0273589
ENST00000357028	ENSG00000160563	MED27	chr9:131860106-132079908	0	9.73862	inf	0.00115855	0.0376708
ENST00000372469	ENSG00000167157	PRRX2	chr9:129665640-129722674	3.04993	15.3371	-2.33017	0.00119061	0.0378633
ENST00000615670	ENSG00000275342	SGK223	chr8:8317735-8386498	0	2.62436	inf	0.000503592	0.0253501
ENST00000628967	ENSG00000185760	KCNQ5	chr6:72621791-73198851	0	2.98422	inf	0.00198042	0.0476821
ENST00000446394	ENSG00000165338	HECTD2	chr10:91409279-91514829	0	3.88897	inf	0.000397397	0.0226823
ENST00000613549	ENSG00000272636	DOC2B	chr17:142788-181636	0.414048	9.36604	-4.49957	1.87415e-10	6.00644e-07
ENST00000348022	ENSG00000122257	RBBP6	chr16:24537692-24572863	17.1151	42.7705	-1.32134	0.00131081	0.0399755
ENST00000303665	ENSG00000140750	ARHGAP17	chr16:24919384-25015666	1.87316	9.70895	-2.37384	0.00144833	0.0416357
ENST00000379283	ENSG00000089063	TMEM230	chr20:5068231-5113103	0	5.51113	inf	0.00155255	0.043184
ENST00000389869	ENSG00000100503	NIN	chr14:50719762-50831121	0.124793	4.75093	-5.2506	0.000927425	0.034076
ENST00000354675	ENSG00000131016	AKAP12	chr6:151239998-151358557	0.631678	4.4738	-2.82424	0.000610311	0.0274764
ENST00000341923	ENSG00000029725	RABEP1	chr17:5282264-5385812	3.39206	17.5947	-2.3749	0.000606663	0.0274764
ENST00000404704	ENSG00000157954	WIPI2	chr7:5190187-5233826	0	9.3019	inf	0.00137487	0.0407571
ENST00000316333	ENSG00000164853	UNCX	chr7:1232906-1237318	0.165246	6.05519	-5.19549	0.000581249	0.0270412
ENST00000310144	ENSG00000087191	PSMC5	chr17:63819432-63832026	0	12.7606	inf	0.000526708	0.0259826
ENST00000305943	ENSG00000168159	RNF187	chr1:228487060-228495766	28.5985	83.7049	-1.54937	0.000182423	0.0141828
ENST00000616784	ENSG00000006125	AP2B1	chr17:35574794-35726409	0	4.45636	inf	0.00192877	0.047107
ENST00000418820	ENSG00000183668	PSG9	chr19:43211790-43269530	0	3.70292	inf	0.00202014	0.0481163
ENST00000389462	ENSG00000159335	PTMS	chr12:6747995-6770952	7.92496	48.1403	-2.60277	0.000770737	0.0310491
ENST00000367739	ENSG00000027697	IFNGR1	chr6:137197483-137219449	0	6.19193	inf	0.00112425	0.037214
ENST00000361360	ENSG00000198914	POU3F3	chr2:104855510-104860471	3.69066	23.339	-2.66079	2.54668e-07	0.000176448
ENST00000410007	ENSG00000163939	PBRM1	chr3:52536601-52770949	0	3.26955	inf	0.000849384	0.0326826
ENST00000568823	ENSG00000166145	SPINT1	chr15:40835992-40858207	0	17.7385	inf	0.00105975	0.0362604
ENST00000248071	ENSG00000127528	KLF2	chr19:16324816-16327874	0.504026	5.19864	-3.36656	0.000403878	0.022932
ENST00000595515	ENSG00000105287	PRKD2	chr19:46674274-46717127	0	5.20757	inf	0.00093024	0.034076
ENST00000371998	ENSG00000124151	NCOA3	chr20:47501901-47656877	0.487739	3.90219	-3.0001	0.00132035	0.0401733
ENST00000409800	ENSG00000180398	MCFD2	chr2:46901869-47076135	0	4.85151	inf	0.000520674	0.0258491
ENST00000373206	ENSG00000092847	AGO1	chr1:35869807-35929610	0	3.721	inf	0.00130002	0.0398786
ENST00000325215	ENSG00000168488	ATXN2L	chr16:28823047-28837237	0	4.51549	inf	0.000904612	0.0336679
ENST00000370803	ENSG00000156531	PHF6	chrX:134373252-134428791	2.00749	8.76956	-2.12711	0.00155773	0.0432336
ENST00000302904	ENSG00000108312	UBTF	chr17:44191804-44222814	0	5.09319	inf	0.000281231	0.0182699
ENST00000527372	ENSG00000196535	MYO18A	chr17:29073518-29180412	1.41156	10.3656	-2.87644	5.07628e-06	0.00172262
ENST00000355300	ENSG00000169783	LINGO1	chr15:77613026-77820900	4.3787	26.0986	-2.5754	1.04173e-05	0.00268282
ENST00000504309	ENSG00000073578	SDHA	chr5:218240-256700	0	5.99132	inf	0.00160288	0.0434884
ENST00000504465	ENSG00000153113	CAST	chr5:96529820-96808100	0.791857	7.1722	-3.17911	0.00115423	0.0376613
ENST00000340578	ENSG00000031823	RANBP3	chr19:5911706-5978142	0.107742	20.5208	-7.57337	0.00125553	0.0390158
ENST00000436648	ENSG00000140632	GLYR1	chr16:4803202-4882360	0	7.86677	inf	0.000237507	0.0166025
ENST00000402554	ENSG00000166579	NDEL1	chr17:8413130-8630761	0	9.18251	inf	0.000818913	0.0321808
ENST00000373313	ENSG00000204103	MAFB	chr20:40685847-40689240	8.8457	25.8859	-1.54912	0.00182211	0.0458903
ENST00000382041	ENSG00000100503	NIN	chr14:50719762-50831121	1.76723	18.5953	-3.39538	1.4701e-08	2.23477e-05
ENST00000263119	ENSG00000099991	CABIN1	chr22:24011191-24178628	5.07175	19.9336	-1.97465	5.99695e-05	0.00772215
ENST00000616743	ENSG00000176788	BASP1	chr5:17065597-17276843	9.43846	34.9768	-1.88977	0.00130648	0.0399195
ENST00000466639	ENSG00000160305	DIP2A	chr21:46458898-46569852	3.32852	15.0124	-2.17321	0.00139337	0.0408854
ENST00000358201	ENSG00000177548	RABEP2	chr16:28878404-28939346	5.30117	23.1894	-2.12908	0.000164713	0.0136205
ENST00000375429	ENSG00000204356	NELFE	chr6:31952086-31969755	0	9.06915	inf	0.0014987	0.0424157
ENST00000394799	ENSG00000163938	GNL3	chr3:52536601-52770949	0	39.5973	inf	2.91426e-06	0.00115149
ENST00000373709	ENSG00000168528	SERINC2	chr1:31409564-31434680	1.42708	13.7955	-3.27306	0.000268829	0.0177847
ENST00000296839	ENSG00000164379	FOXQ1	chr6:1312472-1314187	2.83006	33.2397	-3.554	4.2264e-08	4.68871e-05
ENST00000422602	ENSG00000039523	FAM65A	chr16:67517861-67546788	0	3.2077	inf	0.00144539	0.0416357
ENST00000219476	ENSG00000103197	TSC2	chr16:2039814-2135898	0.57435	4.085	-2.83033	0.000601393	0.0274676
ENST00000345795	ENSG00000166734	CASC4	chr15:44288728-44415758	1.09829	8.37067	-2.93008	0.000261184	0.0175295
ENST00000337174	ENSG00000110931	CAMKK2	chr12:121237690-121298308	0.0852047	4.0943	-5.58654	0.00181049	0.0457283
ENST00000240328	ENSG00000121068	TBX2	chr17:61399895-61409425	17.0304	46.9916	-1.46429	0.000924797	0.0340675
ENST00000371893	ENSG00000137216	TMEM63B	chr6:44113453-44155519	0	8.17105	inf	0.00022705	0.0162911
ENST00000582944	ENSG00000161513	FDXR	chr17:74862496-74873031	0	7.65788	inf	0.000789818	0.0314662
ENST00000522387	ENSG00000070756	PABPC1	chr8:100685815-100722809	15.0398	99.3163	-2.72324	3.90169e-08	4.50161e-05
ENST00000369974	ENSG00000184216	IRAK1	chrX:154010499-154019980	1.42269	8.62262	-2.59951	0.00098044	0.0349587
ENST00000403707	ENSG00000099899	TRMT2A	chr22:20080231-20127357	1.00799	7.2331	-2.84313	0.00125545	0.0390158
ENST00000608703	ENSG00000204389	HSPA1A	chr6:31815463-31817946	98.5271	248.606	-1.33527	0.000558644	0.0266339
ENST00000371663	ENSG00000196642	RABL6	chr9:136796362-136957733	16.789	70.0183	-2.06022	8.44511e-06	0.00241382
ENST00000536128	ENSG00000092841	MYL6	chr12:56158160-56190284	0	10.7184	inf	0.00131247	0.0399755
ENST00000308271	ENSG00000090686	USP48	chr1:21678297-21783606	0	7.29957	inf	7.08784e-05	0.00866279
ENST00000582097	ENSG00000108424	KPNB1	chr17:47649475-47685505	0	5.58851	inf	0.00172231	0.0447908
ENST00000556000	ENSG00000100722	ZC3H14	chr14:88562908-88792752	0	6.48988	inf	0.00174672	0.0452194
ENST00000614167	ENSG00000128408	RIBC2	chr22:45413690-45432496	1.68109	15.0476	-3.16207	3.85059e-05	0.00627494
ENST00000402580	ENSG00000196419	XRCC6	chr22:41621118-41664048	3.82845	19.9952	-2.38482	0.00103662	0.0359417
ENST00000505648	ENSG00000135317	SNX14	chr6:85505495-85594156	0	3.27301	inf	0.00146915	0.0419565
ENST00000355221	ENSG00000047249	ATP6V1H	chr8:53715556-53843558	0	4.88828	inf	0.00194248	0.047242
ENST00000413392	ENSG00000141570	CBX8	chr17:79792131-79802529	0	22.5395	inf	0.000835662	0.0325288
ENST00000238647	ENSG00000119669	IRF2BPL	chr14:77024542-77028699	5.4414	20.549	-1.91702	0.000190291	0.0144851
ENST00000584573	ENSG00000198909	MAP3K3	chr17:63622414-63701172	0	5.97909	inf	0.00120817	0.0380452
ENST00000222726	ENSG00000106004	HOXA5	chr7:27106183-27157936	9.6751	36.547	-1.9174	0.000548454	0.0263797
ENST00000370366	ENSG00000101191	DIDO1	chr20:62877737-62937952	0	15.2139	inf	8.58533e-05	0.00966471
ENST00000432791	ENSG00000120071	KANSL1	chr17:46029915-46225374	0	4.87537	inf	0.0003741	0.0219458
ENST00000370598	ENSG00000135298	ADGRB3	chr6:68635366-69389511	0	3.43977	inf	0.000171976	0.0139148
ENST00000293973	ENSG00000162068	NTN3	chr16:2471498-2474145	1.02636	6.2679	-2.61045	0.00133401	0.0403869
ENST00000413546	ENSG00000067369	TP53BP1	chr15:43371100-43510614	1.05139	7.86917	-2.90391	0.000809487	0.0319847
ENST00000404141	ENSG00000157212	PAXIP1	chr7:154928497-155003084	0	4.44608	inf	0.000861981	0.0329765
ENST00000583590	ENSG00000198231	DDX42	chr17:63745249-63819317	0	3.01646	inf	0.00168163	0.0446228
ENST00000266068	ENSG00000101216	GMEB2	chr20:63587601-63627041	1.45161	7.3921	-2.34833	0.00116505	0.0376708
ENST00000215631	ENSG00000099860	GADD45B	chr19:2476126-2478259	48.8158	131.558	-1.43028	0.00133522	0.0403869
ENST00000400202	ENSG00000180530	NRIP1	chr21:14818842-15065000	1.59486	6.84555	-2.10173	0.000562394	0.0266853
ENST00000394279	ENSG00000103034	NDRG4	chr16:58462845-58513628	0	3.26948	inf	0.00139969	0.0410292
ENST00000610348	ENSG00000139880	CDH24	chr14:23047061-23057538	0.701747	13.7448	-4.29179	0.000103115	0.0107041
ENST00000368863	ENSG00000143442	POGZ	chr1:151402723-151459465	1.8304	14.9303	-3.02802	9.84246e-07	0.000489476
ENST00000604420	ENSG00000136811	ODF2	chr9:128455185-128501292	0	5.27638	inf	0.00076558	0.0309964
ENST00000380358	ENSG00000170004	CHD3	chr17:7856684-7912760	10.1584	26.3711	-1.37628	0.00127225	0.0393741
ENST00000514633	ENSG00000197451	HNRNPAB	chr5:178204506-178232785	5.55693	33.2041	-2.579	0.000226563	0.0162911
ENST00000486333	ENSG00000225932	CTAGE4	chr7:144183465-144186053	0.199222	5.57528	-4.8066	0.000476474	0.0246298
ENST00000391946	ENSG00000104892	KLC3	chr19:45333433-45370918	0	5.95259	inf	0.00205272	0.0484127
ENST00000575301	ENSG00000169992	NLGN2	chr17:7404873-7419860	19.8454	51.8508	-1.38556	0.000993069	0.0349965
ENST00000502440	ENSG00000214367	HAUS3	chr4:2071917-2242164	0	26.6459	inf	0.00201628	0.0480641
ENST00000221249	ENSG00000032444	PNPLA6	chr19:7522625-7561764	0.838118	4.99612	-2.57558	0.00173463	0.0450347
ENST00000265165	ENSG00000138795	LEF1	chr4:108047544-108168956	0.467968	4.68231	-3.32274	0.00133644	0.0403869
ENST00000449103	ENSG00000196576	PLXNB2	chr22:50274978-50307627	8.24644	28.5974	-1.79404	0.000100776	0.0105701
ENST00000376285	ENSG00000175198	PCCA	chr13:100089014-100589528	0	3.64392	inf	0.00105051	0.0361125
ENST00000614335	ENSG00000161813	LARP4	chr12:50326229-50480004	0	5.73007	inf	0.00189572	0.0466417
ENST00000598913	ENSG00000179134	SAMD4B	chr19:39342395-39385710	0	4.35612	inf	0.00175746	0.0452241
ENST00000535102	ENSG00000104946	TBC1D17	chr19:49869032-49888749	11.8154	41.0005	-1.79498	0.000727169	0.0301791
ENST00000302277	ENSG00000170396	ZNF804A	chr2:184598365-184939492	0	2.69547	inf	0.000530276	0.0260567
ENST00000409579	ENSG00000144218	AFF3	chr2:99545418-100142583	1.22302	6.74565	-2.46351	0.00112633	0.037214
ENST00000628380	ENSG00000196367	TRRAP	chr7:98877932-99144100	0	7.41778	inf	2.01816e-06	0.000868833
ENST00000352131	ENSG00000049541	RFC2	chr7:74231498-74254458	0	7.76053	inf	0.00154471	0.0431323
ENST00000394963	ENSG00000066117	SMARCD1	chr12:50084971-50100712	0	10.8215	inf	5.66253e-05	0.00746639
ENST00000395392	ENSG00000137807	KIF23	chr15:69298946-69448427	1.50347	9.93934	-2.72486	0.000394207	0.0226139
ENST00000221452	ENSG00000104856	RELB	chr19:45001429-45038198	0	4.43907	inf	0.00158876	0.0434371
ENST00000621318	ENSG00000166508	MCM7	chr7:100092728-100128498	16.7231	72.0823	-2.1078	4.50703e-06	0.00160495
ENST00000216923	ENSG00000020256	ZFP64	chr20:52051662-52191986	0	2.65813	inf	0.00188438	0.0465828
ENST00000400206	ENSG00000213923	CSNK1E	chr22:38290690-38398522	4.37008	69.6917	-3.99525	2.99869e-10	8.64943e-07
ENST00000373871	ENSG00000158161	EYA3	chr1:27970343-28088696	0	3.66278	inf	0.000329621	0.0204026
ENST00000620094	ENSG00000122386	ZNF205	chr16:3110459-3124607	0	7.61169	inf	0.000470316	0.0245149
ENST00000233557	ENSG00000115216	NRBP1	chr2:27427789-27442259	0.834465	9.24371	-3.46955	0.000124896	0.011814
ENST00000556603	ENSG00000100605	ITPK1	chr14:92936913-93116320	0	3.74291	inf	0.00167941	0.0446228
ENST00000331243	ENSG00000162981	FAM84A	chr2:14632685-14640046	0	6.46689	inf	0.000175065	0.0139491
ENST00000625622	ENSG00000118495	PLAGL1	chr6:143940299-144064599	0.243911	5.47774	-4.48916	0.00143058	0.0413878
ENST00000389721	ENSG00000070182	SPTB	chr14:64704101-64879883	1.55321	7.73724	-2.31656	0.000230274	0.0163988
ENST00000421138	ENSG00000004700	RECQL	chr12:21437676-21501669	0	7.38554	inf	0.000610609	0.0274764
ENST00000582266	ENSG00000173065	FAM222B	chr17:28755977-28861067	1.08615	11.0074	-3.34118	0.000250974	0.0170733
ENST00000393565	ENSG00000113758	DBN1	chr5:177456607-177474401	0	7.62254	inf	0.000738338	0.0302939
ENST00000414773	ENSG00000153132	CLGN	chr4:140388454-140427968	0	3.02948	inf	0.00179799	0.0455673
ENST00000333611	ENSG00000182541	LIMK2	chr22:31212273-31280080	0.382956	5.28129	-3.78564	0.000901407	0.033592
ENST00000409714	ENSG00000138398	PPIG	chr2:169584339-169641406	0.840245	8.24953	-3.29543	0.000648827	0.0283128
ENST00000222728	ENSG00000106006	HOXA6	chr7:27106183-27157936	3.22161	18.0512	-2.48624	0.00119924	0.0379103
ENST00000345425	ENSG00000123159	GIPC1	chr19:14477759-14496149	3.39733	22.7143	-2.74113	0.000245224	0.0168411
ENST00000624032	ENSG00000085224	ATRX	chrX:77504877-77786269	0.572354	6.16836	-3.42991	0.000543579	0.0263429
