# Supplementary material for: Dataset on the formation of Thioredoxin interacting protein (Txnip) containing redox sensitive high molecular weight nucleoprotein complexes
Source: Data Brief. 2019 Nov 29;28:104893. doi: 10.1016/j.dib.2019.104893 (PMC6926129; doi:10.1016/j.dib.2019.104893)
Supplement: Table 3 — KEGG enrichment of mRNA target genes comparing Txnip overexpressing and control cells. [file mmc3.xlsx]

## Sheet: table 3
Table 3
KEGG enrichment of mRNA target genes comparing Txnip overexpressing and control cells
Term	ID	cg	bg	P-Value	padj
Pathways in cancer	hsa05200	34	397	1.88e-08	4.842e-06
Epstein-Barr virus infection	hsa05169	22	204	1.72e-07	1.19e-05
mTOR pathway	hsa04150	19	154	1.81e-07	1.19e-05
Proteoglycans in cancer	hsa05205	22	205	1.86e-07	1.19e-05
MAPK signaling pathway	hsa04010	24	255	4.18e-07	2.47e-05
Influenza A	hsa05164	19	176	1.16e-06	4.95e-05
Term: description of the KEGG pathway
ID: unique pathway iD in KEGG database
cg: number of differential lncRNA target and mRNA in the pathway
bg: number of genes in the pathway
p-value: statistical signifcance of the enrichment
padj: adjusted p-value. padj<0.05 means the term is enriched
