# Supplementary material for: Dataset on the formation of Thioredoxin interacting protein (Txnip) containing redox sensitive high molecular weight nucleoprotein complexes
Source: Data Brief. 2019 Nov 29;28:104893. doi: 10.1016/j.dib.2019.104893 (PMC6926129; doi:10.1016/j.dib.2019.104893)
Supplement: Table 4 — Differential Expression (DE) analysis data showing the up-regulated lncRNAs in HEK293 Tet-on cells expressing Txnip compared to control cells. [file mmc4.xlsx]

## Sheet: lncRNA_Tx_vs_PO.DE_UP
Table 4
Differential Expression (DE) analysis results showing the up-regulated lncRNAs in HEK293 Tet-on cells expressing Txnip compared to control cells
transcript ID	gene ID	gene name	gene location	Txnip FPKM	control FPKM	log2 (fold change)	pvalue	qvalue
ENST00000632624.1	ENSG00000282508.1	LINC01002	chr19:211251-230151	16.9453	3.21759	2.39683	0.000627826	0.0279356
ENST00000568280.1	ENSG00000260196.1	RP1-239B22.5	chr11:17380648-17383531	34.2339	8.40397	2.02628	5.3971e-05	0.00726715
ENST00000427548.1	ENSG00000228623.3	ZNF883	chr9:112997214-113012227	4.6039	0.234357	4.29608	0.000134693	0.0124922
ENST00000504230.2	ENSG00000251381.6	LINC00958	chr11:12962509-12989548	12.4083	0.798556	3.95777	0.000146387	0.0128731
ENST00000598322.1	ENSG00000269825.1	CTD-3099C6.9	chr19:52594059-52690496	21.9284	7.01162	1.64498	0.00195705	0.0474258
ENST00000539975.5	ENSG00000255717.6	SNHG1	chr11:62851987-62855914	67.6905	6.64274	3.3491	3.1024e-06	0.00117744
ENST00000381786.7	ENSG00000163009.8	C2orf48	chr2:10141381-10211725	4.32381	0.586733	2.88153	0.00102163	0.0357346
ENST00000612156.1	ENSG00000278309.1	RP11-102K13.5	chr13:113399609-113405572	4.46505	1.02753	2.11949	0.000917702	0.0340672
ENST00000441006.5	ENSG00000237438.6	CECR7	chr22:17036569-17060825	9.8934	0.668508	3.88745	6.96063e-07	0.00040974
ENST00000488315.5	ENSG00000204934.10	ATP6V0E2-AS1	chr7:149867696-149880698	5.4195	0	inf	0.00115329	0.0376613
ENST00000578968.5	ENSG00000232956.8	SNHG15	chr7:44983022-44986961	113.16	32.7299	1.78968	0.000572616	0.0267691
ENST00000609596.1	ENSG00000237438.6	CECR7	chr22:17036569-17060825	4.69694	0.512581	3.19587	0.000863899	0.0329765
ENST00000550837.1	ENSG00000258297.1	RP11-658F2.8	chr11:66616581-66677921	25.7085	7.85131	1.71124	0.00171616	0.0447908
ENST00000436764.5	ENSG00000196756.11	SNHG17	chr20:38420587-38435353	31.5944	7.0827	2.1573	0.00178077	0.045375
ENST00000565256.1	ENSG00000234912.9	SNHG20	chr17:77086715-77217101	10.2555	0	inf	0.0016042	0.0434884
ENST00000592347.5	ENSG00000267243.5	AC005307.3	chr19:28435387-28727680	4.38199	0.777154	2.49531	0.00102659	0.0357945
