# Supplementary material for: Dataset on the formation of Thioredoxin interacting protein (Txnip) containing redox sensitive high molecular weight nucleoprotein complexes
Source: Data Brief. 2019 Nov 29;28:104893. doi: 10.1016/j.dib.2019.104893 (PMC6926129; doi:10.1016/j.dib.2019.104893)
Supplement: Table 5 — Differential Expression (DE) analysis data showing the down-regulated lncRNAs in HEK293 Tet-on cells expressing Txnip compared to control cells. [file mmc5.xlsx]

## Sheet: lncRNA_Tx vs_.DE_DOWN
Table 5
Differential Expression (DE) analysis results showing the down-regulated lncRNAs in HEK293 Tet-on cells expressing Txnip compared to control cells
Transcript ID	Gene ID	gene name	gene location	Txnip FPKM	control FPKM	log2 (fold change)	pvalue	qvalue
ENST00000426250.3	ENSG00000236333.3	TRHDE-AS1	chr12:72253512-72670757	0	3.14844	inf	0.000646516	0.028299
ENST00000434839.1	ENSG00000229807.9	XIST	chrX:73820650-73852753	83.4204	258.855	-1.63367	0.00054432	0.0263429
ENST00000573167.2	ENSG00000226137.5	BAIAP2-AS1	chr17:81029129-81034881	0	2.82256	inf	0.0013587	0.0405339
ENST00000625883.1	ENSG00000281508.1	CDR1-AS	chrX:140782404-140784871	4.06322	18.0881	-2.15435	0.00108763	0.0365637
ENST00000458236.1	ENSG00000214922.9	HLA-F-AS1	chr6:29722774-29749049	0.515671	3.62694	-2.81423	0.00116504	0.0376708
ENST00000477144.1	ENSG00000233101.10	HOXB-AS3	chr17:48590441-48604992	0	12.0922	inf	0.00171742	0.0447908
ENST00000413035.5	ENSG00000231871.5	IPO9-AS1	chr1:201622884-201884294	2.45625	15.5539	-2.66275	0.00153748	0.0430136
ENST00000548801.1	ENSG00000257178.3	RP11-357H14.16	chr17:48542654-48590272	1.74559	19.3607	-3.47134	7.20939e-08	7.17061e-05
ENST00000602587.5	ENSG00000229807.9	XIST	chrX:73820650-73852753	72.9362	326.584	-2.16275	1.93498e-05	0.00379677
