# Supplementary material for: Dataset on the formation of Thioredoxin interacting protein (Txnip) containing redox sensitive high molecular weight nucleoprotein complexes
Source: Data Brief. 2019 Nov 29;28:104893. doi: 10.1016/j.dib.2019.104893 (PMC6926129; doi:10.1016/j.dib.2019.104893)
Supplement: Table 6 — KEGG enrichment of lncRNA target genes comparing Txnip overexpressing and control cells. [file mmc6.xlsx]

## Sheet: Sheet1
	Table 6
	KEGG enrichment of lncRNA target genes comparing Txnip overexpressing and control cells
	Term	ID	cg	bg	P-Value	padj
	Phagosome	hsa04145	4	155	0.000305	0.0209
	Herpes simplex infection	hsa05168	4	186	0.000597	0.0209
	Allograft rejection	hsa05330	2	39	0.003103	0.0534
	Graft-versus-host disease	hsa05332	2	42	0.003566	0.0534
	Type I diabetes mellitus	hsa04940	2	44	0.003891	0.0534
	Type II diabetes mellitus	hsa04930	2	48	0.004582	0.0534
	ID: unique pathway iD in KEGG database
	cg: number of differential lncRNA target and mRNA in the pathway
	bg: number of genes in the pathway
	p-value: statistical signifcance of the enrichment
	padj: adjusted p-value. padj<0.05 means the term is enriched
