# Supplementary material for: Dataset on the formation of Thioredoxin interacting protein (Txnip) containing redox sensitive high molecular weight nucleoprotein complexes
Source: Data Brief. 2019 Nov 29;28:104893. doi: 10.1016/j.dib.2019.104893 (PMC6926129; doi:10.1016/j.dib.2019.104893)
Supplement: Table 7 — Differential Expression (DE) analysis data showing the up-regulated TUCPs in HEK293 Tet-on cells expressing Txnip compared to control cells. [file mmc7.xlsx]

## Sheet: TUCP_Tx_vs_PO.DE_UP
Table 7
Differential Expression (DE) analysis results showing the up-regulated TUCPs in HEK293 Tet-on cells expressing Txnip compared to control cells
transcript ID	gene ID	gene name	gene location	Txnip FPKM	control FPKM	log2 (fold change)	pvalue	qvalue
TUCP_000021	XLOC_024087	-	chr2:10215689-10218533	11.3211	1.02349	3.46744	9.91133e-06	0.00264706
TUCP_000029	XLOC_030155	-	chr22:22290967-22298024	8.20862	1.16814	2.81293	0.000216695	0.0157853
TUCP_000047	XLOC_044754	-	chr8:12010348-12017585	6.79237	0.951635	2.83543	0.00105309	0.0361125
