# Supplementary material for: Dataset on the formation of Thioredoxin interacting protein (Txnip) containing redox sensitive high molecular weight nucleoprotein complexes
Source: Data Brief. 2019 Nov 29;28:104893. doi: 10.1016/j.dib.2019.104893 (PMC6926129; doi:10.1016/j.dib.2019.104893)
Supplement: Table 8 — Differential Expression (DE) analysis data showing the down-regulated TUCPs in HEK293 Tet-on cells expressing Txnip compared to control cells. [file mmc8.xlsx]

## Sheet: TUCP_Tx_vs_PO.DE_DOWN
Table 8
Differential Expression (DE) analysis results showing the down-regulated TUCPs in HEK293 Tet-on cells expressing Txnip compared to control cells
transcript ID	gene ID	gene name	gene location	Txnip FPKM	control FPKM	log2 (fold change)	pvalue	qvalue
TUCP_000030	XLOC_030155	-	chr22:22290967-22298024	4.18198	15.5938	-1.89871	0.000734685	0.0302939
TUCP_000014	XLOC_013936	-	chr14:105531552-105534314	0.86571	9.28364	-3.42273	1.52499e-05	0.00316387
