# Supplementary material for: Dataset on the formation of Thioredoxin interacting protein (Txnip) containing redox sensitive high molecular weight nucleoprotein complexes
Source: Data Brief. 2019 Nov 29;28:104893. doi: 10.1016/j.dib.2019.104893 (PMC6926129; doi:10.1016/j.dib.2019.104893)
Supplement: Table 9 — Quantification of Alternative Splicing (AS) events comparing Txnip overexpressing and control cells. Both reads span splicing junctions and reads on target exons are taken into account. [file mmc9.xlsx]

## Sheet: Sheet1
	Table 9
	Quantification of Alternative Splicing (AS) events comparing Txnip overexpressing and control cells
	Event Type	NumEvents.JC+readsOnTarget	SigEvents.JC+readsOnTarget
	SE	24389	2 (0:2)
	MXE	2953	4 (1:3)
	A5SS	1499	1 (0:1)
	A3SS	2312	0 (0:0)
	RI	2549	1 (1:0)
	Event Type: SE (Skipped Exon), MXE (Mutually exclusive exons),
	A5SS (Alternative 5' splicing site), A3SS (Alternative 3' splicing site), RI (Retained intron)
	NumEvents.JC+readsOnTarget: total number of AS events on splicing junctions and target exons
	SigEvents.JC+readsOnTarget: total number of differential AS events on splicing junctions and
	target exons that were upregulated or downregulated (up:down)
